# Supplementary material for: Field evaluation of Standard Q Filariasis Antigen Test for Lymphatic Filariasis (LF) during a pre-transmission assessment survey in Sierra Leone, 2022
Source: PLoS Negl Trop Dis. 2025 Jul 28;19(7):e0012773. doi: 10.1371/journal.pntd.0012773 (PMC12352871; doi:10.1371/journal.pntd.0012773)
Supplement: S2 Information — (XLSX) [file pntd.0012773.s002.xlsx]

## Sheet: Case_Repeat
Consent_request	Consent_DBS	Participant_QR_Code	Participant's Age	Sex	Residence	Case_Repeat/group_Personal_Details/specify_length_of_stay	Swallow_ALB_during_the_last_MDA	Case_Repeat/group_MDAs/Why_not	Case_Repeat/group_MDAs/Why_not/unaware_of_mda	Case_Repeat/group_MDAs/Why_not/cdd_did_not_come_to_my_house	Case_Repeat/group_MDAs/Why_not/fear_of_side_effect	Case_Repeat/group_MDAs/Why_not/i_am_not_sick__not_at_risk_of_	Case_Repeat/group_MDAs/Why_not/ineligible__pregnant__breastfe	Case_Repeat/group_MDAs/Why_not/i_was_too_far_away_absent	Case_Repeat/group_MDAs/Why_not/i_am_taking_other_medication	Case_Repeat/group_MDAs/Why_not/cdd_ran_out_of_drug	Case_Repeat/group_MDAs/Why_not/bad_taste	Case_Repeat/group_MDAs/Why_not/not_enough_information_was_giv	Case_Repeat/group_MDAs/Why_not/covid_couldn_t_gather_in_group	Case_Repeat/group_MDAs/Why_not/religious_cultural_reasons	Case_Repeat/group_MDAs/Why_not/other__specify	Case_Repeat/group_MDAs/Specify	Case_Repeat/group_MDAs/Including_last_year_u_taken_pills_for_LF	Case_Repeat/group_MDAs/During_the_past_year_ide_of_this_district	Case_Repeat/group_MDAs/How_long_were_you_gone	_id	_uuid	_submission_time	_index	_parent_table_name	_parent_index	District	First_Test_QFAT	Snapshot_QFAT1	why_invalid_QFAT1	invalid_QFAT1	First_Test_FTS	Snapshot_FTS1	why_invalid_FTS1	invalid_FTS1	consent_forDBS	DBS	QFAT2_test	Confirmatory_Test_QFAT	Result/Snapshot_QFAT2	group_QFAT_Result/why_invalid_QFAT2	group_QFAT_Result/invalid_QFAT2	Confirmatory_Test_FTS	Result/Snapshot_FTS2
Consent_adult	yes	SLQFAT0001	47	male	Since_birth		yes																two_or_more	yes	1_week				360	data	6	Karene	negative				negative				yes	yes
Consent_adult	yes	SLQFAT0002	42	male	1-10_years		yes																two_or_more	yes	1_week				361	data	6	Karene	negative				negative				yes	yes
Consent_adult	yes	SLQFAT0003	25	male	Since_birth		yes																two_or_more	no					362	data	6	Karene	negative				negative				yes	yes
Consent_adult	yes	SLQFAT0004	35	male	Since_birth		yes																two_or_more	no					363	data	6	Karene	positive	http://classic.ona.io/api/v1/files/28181156?filename=hikamara/attachments/685090_first_test_result_fts_qfat/1658394697363.jpg			positive	http://classic.ona.io/api/v1/files/28181158?filename=hikamara/attachments/685090_first_test_result_fts_qfat/1658394678911.jpg			yes	yes	yes	positive	http://classic.ona.io/api/v1/files/28181893?filename=hikamara/attachments/685091_confirmatory_result_form_fts_qfat/1658395512596.jpg			positive	http://classic.ona.io/api/v1/files/28181894?filename=hikamara/attachments/685091_confirmatory_result_form_fts_qfat/1658395536021.jpg
Consent_adult	yes	SLQFAT0005	35	male	Since_birth		yes																two_or_more	no					364	data	6	Karene	negative				negative				yes	yes
Consent_adult	yes	SLQFAT0006	57	male	Since_birth		yes																two_or_more	no					365	data	6	Karene	negative				invalid		1	http://classic.ona.io/api/v1/files/28265816?filename=hikamara/attachments/685090_first_test_result_fts_qfat/1658851089779.jpg	yes	yes	no					negative
Consent_adult	yes	SLQFAT0007	66	female	More_than_20_years		yes																two_or_more	yes	1_6_months				366	data	6	Karene	negative				negative				yes	yes
Consent_adult	yes	SLQFAT0008	42	female	More_than_20_years		yes																two_or_more	no					367	data	6	Karene	negative				negative				yes	yes
Consent_adult	yes	SLQFAT0009	35	female	More_than_20_years		yes																two_or_more	no					368	data	6	Karene	negative				negative				yes	yes
Consent_adult	yes	SLQFAT0010	51	female	More_than_20_years		yes																two_or_more	no					369	data	6	Karene	negative				negative				yes	yes
Consent_adult	yes	SLQFAT0011	36	male	Since_birth		yes																two_or_more	no					370	data	6	Karene	negative				negative				yes	yes
Consent_adult	yes	SLQFAT0012	51	male	Since_birth		yes																two_or_more	yes	1_week				371	data	6	Karene	negative				negative				yes	yes
Consent_adult	yes	SLQFAT0013	57	male	Since_birth		yes																two_or_more	no					372	data	6	Karene	negative				negative				yes	yes
Consent_adult	yes	SLQFAT0014	42	male	Since_birth		yes																two_or_more	yes	1_week				373	data	6	Karene	negative				negative				yes	yes
Consent_adult	yes	SLQFAT0015	6	male	Since_birth		yes																two_or_more	yes	1_4_weeks				374	data	6	Karene	negative				negative				yes	yes
Consent_adult	yes	SLQFAT0016	32	female	Since_birth		yes																two_or_more	no					375	data	6	Karene	negative				negative				yes	yes
Consent_adult	yes	SLQFAT0017	58	male	Since_birth		yes																two_or_more	no					376	data	6	Karene	negative				negative				yes	yes
Consent_adult	yes	SLQFAT0018	42	male	Since_birth		yes																two_or_more	no					377	data	6	Karene	negative				negative				yes	yes
Consent_adult	yes	SLQFAT0019	53	female	More_than_20_years		yes																two_or_more	no					378	data	6	Karene	negative				negative				yes	yes
Consent_adult	yes	SLQFAT0020	62	female	Since_birth		yes																two_or_more	no					379	data	6	Karene	negative				negative				yes	yes
Consent_adult	yes	SLQFAT0021	60	female	More_than_20_years		yes																two_or_more	yes	1_4_weeks				380	data	6	Karene	negative				negative				yes	yes
Consent_adult	yes	SLQFAT0022	41	male	Since_birth		yes																two_or_more	no					381	data	6	Karene	negative				negative				yes	yes
Consent_adult	yes	SLQFAT0023	65	female	Since_birth		yes																two_or_more	no					382	data	6	Karene	negative				negative				yes	yes
Consent_adult	yes	SLQFAT0024	48	male	Since_birth		yes																two_or_more	no					383	data	6	Karene	negative				negative				yes	yes
Consent_adult	yes	SLQFAT0025	45	female	More_than_20_years		yes																two_or_more	no					384	data	6	Karene	negative				negative				yes	yes
Consent_adult	yes	SLQFAT0026	35	female	More_than_20_years		yes																two_or_more	no					385	data	6	Karene	negative				negative				yes	yes
Consent_adult	yes	SLQFAT0027	55	female	Since_birth		yes																two_or_more	no					386	data	6	Karene	negative				negative				yes	yes
Consent_adult	yes	SLQFAT0028	56	female	Since_birth		yes																two_or_more	no					387	data	6	Karene	negative				negative				yes	yes
Consent_adult	yes	SLQFAT0029	55	male	Since_birth		yes																two_or_more	no					388	data	6	Karene	negative				negative				yes	yes
Consent_adult	yes	SLQFAT0030	36	female	More_than_20_years		yes																two_or_more	no					389	data	6	Karene	negative				negative				yes	yes
Consent_children	yes	SLQFAT0031	15	male	Since_birth		yes																two_or_more	no					390	data	6	Karene	negative				negative				yes	yes
Consent_adult	yes	SLQFAT0032	22	male	Since_birth		yes																two_or_more	yes	1_6_months				391	data	6	Karene	negative				negative				yes	yes
Consent_children	yes	SLQFAT0033	8	male	Since_birth		yes																two_or_more	no					392	data	6	Karene	negative				negative				yes	yes
Consent_adult	yes	SLQFAT0034	39	female	Since_birth		yes																two_or_more	no					393	data	6	Karene	negative				negative				yes	yes
Consent_children	yes	SLQFAT0035	16	female	Since_birth		yes																two_or_more	no					394	data	6	Karene	negative				negative				yes	yes
Consent_children	yes	SLQFAT0036	9	female	Since_birth		yes																two_or_more	no					395	data	6	Karene	negative				negative				yes	yes
Consent_adult	yes	SLQFAT0037	45	female	More_than_20_years		yes																two_or_more	no					396	data	6	Karene	negative				negative				yes	yes
Consent_children	yes	SLQFAT0038	7	male	Since_birth		yes																once	no					397	data	6	Karene	negative				negative				yes	yes
Consent_children	yes	SLQFAT0039	16	female	Since_birth		yes																two_or_more	no					398	data	6	Karene	negative				negative				yes	yes
Consent_children	yes	SLQFAT0040	16	female	Since_birth		yes																two_or_more	no					399	data	6	Karene	negative				negative				yes	yes
Consent_adult	yes	SLQFAT0041	30	female	More_than_20_years		yes																two_or_more	no					400	data	6	Karene	negative				negative				yes	yes
Consent_children	yes	SLQFAT0042	16	female	Since_birth		yes																two_or_more	no					401	data	6	Karene	negative				negative				yes	yes
Consent_children	yes	SLQFAT0043	17	female	Since_birth		yes																two_or_more	no					402	data	6	Karene	negative				negative				yes	yes
Consent_adult	yes	SLQFAT0044	25	female	1-10_years		yes																two_or_more	no					403	data	6	Karene	negative				negative				yes	yes
Consent_adult	yes	SLQFAT0045	18	female	Since_birth		yes																two_or_more	no					404	data	6	Karene	negative				negative				yes	yes
Consent_adult	yes	SLQFAT0046	18	female	1-10_years		yes																once	no					405	data	6	Karene	negative				negative				yes	yes
Consent_adult	yes	SLQFAT0047	12	female	Since_birth		yes																two_or_more	no					406	data	6	Karene	negative				negative				yes	yes
Consent_children	yes	SLQFAT0048	16	female	Since_birth		yes																two_or_more	no					407	data	6	Karene	negative				negative				yes	yes
Consent_children	yes	SLQFAT0049	16	female	Since_birth		yes																two_or_more	no					408	data	6	Karene	negative				negative				yes	yes
Consent_children	yes	SLQFAT0050	15	female	Since_birth		yes																two_or_more	no					409	data	6	Karene	negative				negative				yes	yes
Consent_children	yes	SLQFAT0051	7	male	Since_birth		yes																once	no					410	data	6	Karene	negative				negative				yes	yes
Consent_children	yes	SLQFAT0052	7	male	Since_birth		yes																once	no					411	data	6	Karene	negative				negative				yes	yes
Consent_adult	yes	SLQFAT0053	36	female	Since_birth		yes																two_or_more	no					412	data	6	Karene	negative				negative				yes	yes
Consent_children	yes	SLQFAT0054	14	female	Since_birth		yes																two_or_more	no					413	data	6	Karene	negative				negative				yes	yes
Consent_children	yes	SLQFAT0055	7	female	Since_birth		yes																once	no					414	data	6	Karene	negative				negative				yes	yes
Consent_children	yes	SLQFAT0056	9	female	Since_birth		yes																once	no					415	data	6	Karene	negative				negative				yes	yes
Consent_children	yes	SLQFAT0057	12	female	Since_birth		yes																two_or_more	no					416	data	6	Karene	negative				negative				yes	yes
Consent_children	yes	SLQFAT0058	10	female	Since_birth		yes																two_or_more	no					417	data	6	Karene	negative				negative				yes	yes
Consent_adult	yes	SLQFAT0059	71	female	More_than_20_years		yes																two_or_more	no					418	data	6	Karene	negative				negative				yes	yes
Consent_adult	yes	SLQFAT0060	42	female	Since_birth		yes																two_or_more	no					419	data	6	Karene	negative				negative				yes	yes
Consent_children	yes	SLQFAT0061	9	female	Since_birth		yes																two_or_more	no					420	data	6	Karene	negative				negative				yes	yes
Consent_children	yes	SLQFAT0062	8	male	Since_birth		yes																two_or_more	no					421	data	6	Karene	negative				negative				yes	yes
Consent_children	yes	SLQFAT0063	7	male	Since_birth		yes																once	no					422	data	6	Karene	negative				negative				yes	yes
Consent_adult	yes	SLQFAT0064	45	male	More_than_20_years		yes																two_or_more	no					423	data	6	Karene	negative				negative				yes	yes
Consent_adult	yes	SLQFAT0065	46	male	Since_birth		yes																two_or_more	no					424	data	6	Karene	negative				negative				yes	yes
Consent_adult	yes	SLQFAT0066	38	female	More_than_20_years		yes																two_or_more	no					425	data	6	Karene	negative				negative				yes	yes
Consent_adult	yes	SLQFAT0067	18	female	1-10_years		yes																two_or_more	no					426	data	6	Karene	negative				negative				yes	yes
Consent_adult	yes	SLQFAT0068	53	female	Since_birth		yes																two_or_more	yes	1_week				427	data	6	Karene	positive	http://classic.ona.io/api/v1/files/28193093?filename=hikamara/attachments/685090_first_test_result_fts_qfat/1658405633188.jpg			positive	http://classic.ona.io/api/v1/files/28193094?filename=hikamara/attachments/685090_first_test_result_fts_qfat/1658405646383.jpg			yes	yes	yes	positive	http://classic.ona.io/api/v1/files/28193007?filename=hikamara/attachments/685091_confirmatory_result_form_fts_qfat/1658406473135.jpg			positive	http://classic.ona.io/api/v1/files/28193008?filename=hikamara/attachments/685091_confirmatory_result_form_fts_qfat/1658406491024.jpg
Consent_children	yes	SLQFAT0069	13	female	Since_birth		yes																two_or_more	no					428	data	6	Karene	negative				negative				yes	yes
Consent_children	yes	SLQFAT0070	14	female	Since_birth		yes																two_or_more	no					429	data	6	Karene	negative				negative				yes	yes
Consent_children	yes	SLQFAT0071	13	female	Since_birth		yes																two_or_more	no					430	data	6	Karene	negative				negative				yes	yes
Consent_children	yes	SLQFAT0072	9	female	Since_birth		yes																once	no					431	data	6	Karene	negative				negative				yes	yes
Consent_children	yes	SLQFAT0073	10	female	Since_birth		yes																two_or_more	no					432	data	6	Karene	negative				negative				yes	yes
Consent_children	yes	SLQFAT0074	44	female	More_than_20_years		yes																two_or_more	no					433	data	6	Karene	negative				negative				yes	yes
Consent_children	yes	SLQFAT0075	6	male	Since_birth		yes																once	no					434	data	6	Karene	negative				negative				yes	yes
Consent_adult	yes	SLQFAT0076	20	male	Since_birth		yes																two_or_more	no					435	data	6	Karene	negative				negative				yes	yes
Consent_adult	yes	SLQFAT0077	22	female	Since_birth		yes																two_or_more	no					436	data	6	Karene	negative				negative				yes	yes
Consent_adult	yes	SLQFAT0078	35	male	Since_birth		yes																two_or_more	no					437	data	6	Karene	negative				negative				yes	yes
Consent_adult	yes	SLQFAT0079	72	male	Since_birth		yes																two_or_more	no					438	data	6	Karene	negative				negative				yes	yes
Consent_adult	yes	SLQFAT0080	43	female	More_than_20_years		yes																two_or_more	no					439	data	6	Karene	negative				negative				yes	yes
Consent_children	yes	SLQFAT0081	9	female	Since_birth		yes																two_or_more	no					440	data	6	Karene	negative				negative				yes	yes
Consent_children	yes	SLQFAT0082	7	male	Since_birth		yes																two_or_more	no					441	data	6	Karene	negative				negative				yes	yes
Consent_adult	yes	SLQFAT0083	37	male	Since_birth		yes																two_or_more	no					442	data	6	Karene	negative				negative				yes	yes
Consent_adult	yes	SLQFAT0084	18	male	1-10_years		yes																two_or_more	no					443	data	6	Karene	negative				negative				yes	yes
Consent_children	yes	SLQFAT0085	8	male	Since_birth		yes																two_or_more	no					444	data	6	Karene	negative				negative				yes	yes
Consent_adult	yes	SLQFAT0086	25	female	1-10_years		yes																two_or_more	no					445	data	6	Karene	negative				negative				yes	yes
Consent_adult	yes	SLQFAT0087	5	male	Since_birth		no	other__specify	FALSE	FALSE	FALSE	FALSE	FALSE	FALSE	FALSE	FALSE	FALSE	FALSE	FALSE	FALSE	TRUE	Below 5years at the time of MDA	never	no					446	data	6	Karene	negative				negative				yes	yes
Consent_children	yes	SLQFAT0088	13	male	Since_birth		yes																once	no					447	data	6	Karene	negative				negative				yes	yes
Consent_children	yes	SLQFAT0089	14	male	Since_birth		yes																two_or_more	no					448	data	6	Karene	negative				negative				yes	yes
Consent_children	yes	SLQFAT0090	14	male	Since_birth		yes																two_or_more	no					449	data	6	Karene	negative				negative				yes	yes
Consent_children	yes	SLQFAT0091	13	male	Since_birth		yes																two_or_more	no					450	data	6	Karene	negative				negative				yes	yes
Consent_children	yes	SLQFAT0092	12	male	Since_birth		yes																two_or_more	no					451	data	6	Karene	negative				negative				yes	yes
Consent_children	yes	SLQFAT0093	6	female	Since_birth		yes																once	no					452	data	6	Karene	negative				negative				yes	yes
Consent_children	yes	SLQFAT0094	12	male	Since_birth		yes																two_or_more	no					453	data	6	Karene	negative				negative				yes	yes
Consent_children	yes	SLQFAT0095	7	male	Since_birth		yes																once	no					454	data	6	Karene	negative				negative				yes	yes
Consent_children	yes	SLQFAT0096	7	male	Since_birth		yes																once	no					455	data	6	Karene	negative				negative				yes	yes
Consent_children	yes	SLQFAT0097	9	female	Since_birth		yes																once	no					456	data	6	Karene	negative				negative				yes	yes
Consent_children	yes	SLQFAT0098	7	female	Since_birth		yes																once	no					457	data	6	Karene	negative				negative				yes	yes
Consent_children	yes	SLQFAT0099	12	male	Since_birth		yes																two_or_more	no					458	data	6	Karene	negative				negative				yes	yes
Consent_children	yes	SLQFAT0100	10	male	Since_birth		yes																two_or_more	no					459	data	6	Karene	negative				negative				yes	yes
Consent_adult	yes	SLQFAT0101	68	male	Since_birth		yes																two_or_more	yes	1_week				560	data	7	Karene	negative				negative				yes	yes
Consent_adult	yes	SLQFAT0102	48	male	1-10_years		yes																two_or_more	yes	1_week				561	data	7	Karene	negative				negative				yes	yes
Consent_adult	yes	SLQFAT0103	77	male	Since_birth		yes																two_or_more	no					562	data	7	Karene	negative				negative				yes	yes
Consent_adult	yes	SLQFAT0104	78	male	Since_birth		yes																two_or_more	no					563	data	7	Karene	negative				negative				yes	yes
Consent_adult	yes	SLQFAT0105	51	male	Since_birth		yes																two_or_more	no					564	data	7	Karene	negative				negative				yes	yes
Consent_adult	yes	SLQFAT0106	81	male	Since_birth		yes																two_or_more	no					565	data	7	Karene	negative				invalid		1	http://classic.ona.io/api/v1/files/28181175?filename=hikamara/attachments/685090_first_test_result_fts_qfat/1658395140794.jpg	yes	yes	no					negative
Consent_adult	yes	SLQFAT0107	53	male	Since_birth		yes																two_or_more	no					566	data	7	Karene	positive	http://classic.ona.io/api/v1/files/28181878?filename=hikamara/attachments/685090_first_test_result_fts_qfat/1658395190798.jpg			positive	http://classic.ona.io/api/v1/files/28181879?filename=hikamara/attachments/685090_first_test_result_fts_qfat/1658395202693.jpg			yes	yes	yes	positive	http://classic.ona.io/api/v1/files/28181925?filename=hikamara/attachments/685091_confirmatory_result_form_fts_qfat/1658396651066.jpg			positive	http://classic.ona.io/api/v1/files/28181927?filename=hikamara/attachments/685091_confirmatory_result_form_fts_qfat/1658396752956.jpg
Consent_adult	yes	SLQFAT0108	59	female	Since_birth		yes																two_or_more	no					567	data	7	Karene	negative				negative				yes	yes
Consent_adult	yes	SLQFAT0109	64	female	Since_birth		yes																two_or_more	no					568	data	7	Karene	negative				negative				yes	yes
Consent_adult	yes	SLQFAT0110	71	male	Since_birth		yes																two_or_more	no					569	data	7	Karene	negative				negative				yes	yes
Consent_adult	yes	SLQFAT0111	67	male	Since_birth		yes																two_or_more	no					570	data	7	Karene	positive	http://classic.ona.io/api/v1/files/28255301?filename=hikamara/attachments/685090_first_test_result_fts_qfat/1658822786303.jpg			invalid		1	http://classic.ona.io/api/v1/files/28255302?filename=hikamara/attachments/685090_first_test_result_fts_qfat/1658822812302.jpg	yes	yes	yes	positive	http://classic.ona.io/api/v1/files/28255304?filename=hikamara/attachments/685091_confirmatory_result_form_fts_qfat/1658822910287.jpg			negative
Consent_adult	yes	SLQFAT0112	81	female	Since_birth		yes																two_or_more	no					571	data	7	Karene	negative				negative				yes	yes
Consent_adult	yes	SLQFAT0113	48	female	Since_birth		yes																two_or_more	no					572	data	7	Karene	positive	http://classic.ona.io/api/v1/files/28181909?filename=hikamara/attachments/685090_first_test_result_fts_qfat/1658396290315.jpg			positive	http://classic.ona.io/api/v1/files/28181910?filename=hikamara/attachments/685090_first_test_result_fts_qfat/1658396302031.jpg			yes	yes	yes	positive	http://classic.ona.io/api/v1/files/28266471?filename=hikamara/attachments/685091_confirmatory_result_form_fts_qfat/1658853078966.jpg			positive	http://classic.ona.io/api/v1/files/28266472?filename=hikamara/attachments/685091_confirmatory_result_form_fts_qfat/1658853105280.jpg
Consent_adult	yes	SLQFAT0114	72	female	Since_birth		yes																two_or_more	no					573	data	7	Karene	positive	http://classic.ona.io/api/v1/files/28193043?filename=hikamara/attachments/685090_first_test_result_fts_qfat/1658396955005.jpg			positive	http://classic.ona.io/api/v1/files/28193044?filename=hikamara/attachments/685090_first_test_result_fts_qfat/1658396977963.jpg			yes	yes	yes	positive	http://classic.ona.io/api/v1/files/28192986?filename=hikamara/attachments/685091_confirmatory_result_form_fts_qfat/1658398479045.jpg			positive	http://classic.ona.io/api/v1/files/28192987?filename=hikamara/attachments/685091_confirmatory_result_form_fts_qfat/1658398506001.jpg
Consent_adult	yes	SLQFAT0115	65	female	Since_birth		yes																two_or_more	no					574	data	7	Karene	negative				negative				yes	yes
Consent_adult	yes	SLQFAT0116	35	female	Since_birth		yes																two_or_more	no					575	data	7	Karene	negative				negative				yes	yes
Consent_adult	yes	SLQFAT0117	61	female	Since_birth		yes																two_or_more	no					576	data	7	Karene	negative				negative				yes	yes
Consent_adult	yes	SLQFAT0118	44	female	Since_birth		yes																two_or_more	no					577	data	7	Karene	negative				negative				yes	yes
Consent_adult	yes	SLQFAT0119	39	female	More_than_20_years		yes																two_or_more	no					578	data	7	Karene	positive	http://classic.ona.io/api/v1/files/28193061?filename=hikamara/attachments/685090_first_test_result_fts_qfat/1658397635171.jpg			negative				yes	yes	yes	negative				positive	http://classic.ona.io/api/v1/files/28266470?filename=hikamara/attachments/685091_confirmatory_result_form_fts_qfat/1658852978919.jpg
Consent_adult	yes	SLQFAT0120	75	female	More_than_20_years		yes																two_or_more	no					579	data	7	Karene	negative				negative				yes	yes
Consent_adult	yes	SLQFAT0121	61	female	Since_birth		yes																two_or_more	no					580	data	7	Karene	negative				negative				yes	yes
Consent_adult	yes	SLQFAT0122	69	female	Since_birth		yes																two_or_more	no					581	data	7	Karene	negative				negative				yes	yes
Consent_adult	yes	SLQFAT0123	50	male	Since_birth		yes																two_or_more	no					582	data	7	Karene	positive	http://classic.ona.io/api/v1/files/28193063?filename=hikamara/attachments/685090_first_test_result_fts_qfat/1658398417002.jpg			positive	http://classic.ona.io/api/v1/files/28193064?filename=hikamara/attachments/685090_first_test_result_fts_qfat/1658398434136.jpg			yes	yes	yes	negative				positive	http://classic.ona.io/api/v1/files/28192994?filename=hikamara/attachments/685091_confirmatory_result_form_fts_qfat/1658399099330.jpg
Consent_adult	yes	SLQFAT0124	49	male	Since_birth		yes																two_or_more	no					583	data	7	Karene	negative				negative				yes	yes
Consent_adult	yes	SLQFAT0125	67	male	Since_birth		yes																two_or_more	no					584	data	7	Karene	positive	http://classic.ona.io/api/v1/files/28193067?filename=hikamara/attachments/685090_first_test_result_fts_qfat/1658398727224.jpg			negative				yes	yes	yes	positive	http://classic.ona.io/api/v1/files/28192993?filename=hikamara/attachments/685091_confirmatory_result_form_fts_qfat/1658399018220.jpg			negative
Consent_adult	yes	SLQFAT0126	29	female	Since_birth		yes																two_or_more	no					585	data	7	Karene	positive	http://classic.ona.io/api/v1/files/28193068?filename=hikamara/attachments/685090_first_test_result_fts_qfat/1658398841142.jpg			positive	http://classic.ona.io/api/v1/files/28193070?filename=hikamara/attachments/685090_first_test_result_fts_qfat/1658398858958.jpg			yes	yes	yes	positive	http://classic.ona.io/api/v1/files/28193005?filename=hikamara/attachments/685091_confirmatory_result_form_fts_qfat/1658399620537.jpg			positive	http://classic.ona.io/api/v1/files/28193006?filename=hikamara/attachments/685091_confirmatory_result_form_fts_qfat/1658399636462.jpg
Consent_adult	yes	SLQFAT0127	28	female	Since_birth		no	ineligible__pregnant__breastfe	FALSE	FALSE	FALSE	FALSE	TRUE	FALSE	FALSE	FALSE	FALSE	FALSE	FALSE	FALSE	FALSE		two_or_more	no					586	data	7	Karene	negative				negative				yes	yes
Consent_adult	yes	SLQFAT0128	61	female	Since_birth		yes																two_or_more	no					587	data	7	Karene	negative				negative				yes	yes
Consent_adult	yes	SLQFAT0129	66	female	Since_birth		yes																two_or_more	no					588	data	7	Karene	negative				negative				yes	yes
Consent_adult	yes	SLQFAT0130	71	female	Since_birth		yes																two_or_more	no					589	data	7	Karene	negative				negative				yes	yes
Consent_adult	yes	SLQFAT0131	41	female	More_than_20_years		yes																two_or_more	no					590	data	7	Karene	negative				negative				yes	yes
Consent_adult	yes	SLQFAT0132	69	female	More_than_20_years		yes																two_or_more	no					591	data	7	Karene	negative				negative				yes	yes
Consent_children	yes	SLQFAT0133	10	male	Since_birth		yes																two_or_more	no					592	data	7	Karene	negative				negative				yes	yes
Consent_adult	yes	SLQFAT0134	54	male	Since_birth		yes																two_or_more	no					593	data	7	Karene	negative				negative				yes	yes
Consent_adult	yes	SLQFAT0135	37	female	More_than_20_years		yes																two_or_more	no					594	data	7	Karene	negative				negative				yes	yes
Consent_children	yes	SLQFAT0136	10	male	Since_birth		yes																two_or_more	no					595	data	7	Karene	negative				negative				yes	yes
Consent_children	yes	SLQFAT0137	9	male	Since_birth		yes																two_or_more	no					596	data	7	Karene	negative				negative				yes	yes
Consent_children	yes	SLQFAT0138	12	female	Since_birth		yes																two_or_more	no					597	data	7	Karene	negative				negative				yes	yes
Consent_children	yes	SLQFAT0139	10	male	Since_birth		yes																two_or_more	no					598	data	7	Karene	negative				negative				yes	yes
Consent_children	yes	SLQFAT0140	10	male	Since_birth		yes																two_or_more	no					599	data	7	Karene	negative				negative				yes	yes
Consent_adult	yes	SLQFAT0141	25	male	Since_birth		yes																two_or_more	no					600	data	7	Karene	negative				negative				yes	yes
Consent_adult	yes	SLQFAT0142	66	female	Since_birth		yes																two_or_more	no					601	data	7	Karene	negative				negative				yes	yes
Consent_children	yes	SLQFAT0143	16	female	Since_birth		yes																two_or_more	no					602	data	7	Karene	negative				negative				yes	yes
Consent_children	yes	SLQFAT0144	7	male	Since_birth		yes																two_or_more	no					603	data	7	Karene	negative				negative				yes	yes
Consent_children	yes	SLQFAT0145	10	male	Since_birth		yes																two_or_more	no					604	data	7	Karene	negative				negative				yes	yes
Consent_children	yes	SLQFAT0146	9	female	Since_birth		yes																two_or_more	no					605	data	7	Karene	negative				negative				yes	yes
Consent_adult	yes	SLQFAT0147	9	female	Since_birth		yes																two_or_more	no					606	data	7	Karene	negative				negative				yes	yes
Consent_adult	yes	SLQFAT0148	31	male	Since_birth		no	i_was_too_far_away_absent	FALSE	FALSE	FALSE	FALSE	FALSE	TRUE	FALSE	FALSE	FALSE	FALSE	FALSE	FALSE	FALSE		once	no					607	data	7	Karene	negative				negative				yes	yes
Consent_children	yes	SLQFAT0149	6	female	Since_birth		yes																once	no					608	data	7	Karene	negative				negative				yes	yes
Consent_children	yes	SLQFAT0150	6	female	Since_birth		yes																once	no					609	data	7	Karene	negative				negative				yes	yes
Consent_adult	yes	SLQFAT0151	34	female	More_than_20_years		yes																two_or_more	no					610	data	7	Karene	negative				negative				yes	yes
Consent_children	yes	SLQFAT0152	10	female	Since_birth		yes																once	no					611	data	7	Karene	negative				negative				yes	yes
Consent_children	yes	SLQFAT0153	10	female	Since_birth		yes																two_or_more	no					612	data	7	Karene	negative				negative				yes	yes
Consent_children	yes	SLQFAT0154	8	female	Since_birth		yes																two_or_more	no					613	data	7	Karene	negative				negative				yes	yes
Consent_children	yes	SLQFAT0155	11	female	Since_birth		yes																two_or_more	no					614	data	7	Karene	negative				negative				yes	yes
Consent_children	yes	SLQFAT0156	9	male	Since_birth		yes																two_or_more	no					615	data	7	Karene	negative				negative				yes	yes
Consent_children	yes	SLQFAT0157	10	female	Since_birth		yes																two_or_more	no					616	data	7	Karene	negative				negative				yes	yes
Consent_children	yes	SLQFAT0158	8	male	Since_birth		yes																two_or_more	no					617	data	7	Karene	negative				negative				yes	yes
Consent_children	yes	SLQFAT0159	7	male	Since_birth		yes																two_or_more	no					618	data	7	Karene	negative				negative				yes	yes
Consent_children	yes	SLQFAT0160	11	female	Since_birth		yes																two_or_more	no					619	data	7	Karene	negative				negative				yes	yes
Consent_children	yes	SLQFAT0161	10	male	Since_birth		yes																two_or_more	no					620	data	7	Karene	negative				negative				yes	yes
Consent_children	yes	SLQFAT0162	9	male	Since_birth		yes																once	no					621	data	7	Karene	negative				negative				yes	yes
Consent_children	yes	SLQFAT0163	9	female	Since_birth		yes																once	no					622	data	7	Karene	negative				negative				yes	yes
Consent_children	yes	SLQFAT0164	7	female	Since_birth		yes																two_or_more	no					623	data	7	Karene	negative				negative				yes	yes
Consent_children	yes	SLQFAT0165	9	female	Since_birth		yes																two_or_more	no					624	data	7	Karene	negative				negative				yes	yes
Consent_children	yes	SLQFAT0166	11	male	Since_birth		yes																two_or_more	no					625	data	7	Karene	negative				negative				yes	yes
Consent_children	yes	SLQFAT0167	8	female	Since_birth		yes																two_or_more	no					626	data	7	Karene	negative				negative				yes	yes
Consent_children	yes	SLQFAT0168	6	male	Since_birth		yes																once	no					627	data	7	Karene	negative				negative				yes	yes
Consent_children	yes	SLQFAT0169	10	female	Since_birth		yes																once	no					628	data	7	Karene	negative				negative				yes	yes
Consent_children	yes	SLQFAT0170	8	male	Since_birth		yes																two_or_more	no					629	data	7	Karene	negative				negative				yes	yes
Consent_children	yes	SLQFAT0171	7	female	Since_birth		yes																once	no					630	data	7	Karene	negative				negative				yes	yes
Consent_children	yes	SLQFAT0172	11	male	Since_birth		yes																two_or_more	no					631	data	7	Karene	negative				negative				yes	yes
Consent_children	yes	SLQFAT0173	14	female	Since_birth		yes																two_or_more	no					632	data	7	Karene	negative				negative				yes	yes
Consent_adult	yes	SLQFAT0174	18	female	Since_birth		yes																two_or_more	no					633	data	7	Karene	negative				negative				yes	yes
Consent_children	no	SLQFAT0175	10	male	Since_birth		yes																two_or_more	no					634	data	7	Karene	negative				negative				yes	yes
Consent_children	yes	SLQFAT0176	14	female	Since_birth		yes																two_or_more	no					635	data	7	Karene	negative				negative				yes	yes
Consent_adult	yes	SLQFAT0177	91	male	Since_birth		yes																two_or_more	no					636	data	7	Karene	negative				negative				yes	yes
Consent_adult	yes	SLQFAT0178	45	female	Since_birth		yes																two_or_more	no					637	data	7	Karene	negative				negative				yes	yes
Consent_adult	yes	SLQFAT0179	36	female	More_than_20_years		yes																two_or_more	no					638	data	7	Karene	negative				negative				yes	yes
Consent_children	yes	SLQFAT0180	8	male	Since_birth		yes																once	no					639	data	7	Karene	negative				negative				yes	yes
Consent_children	yes	SLQFAT0181	5	male	Since_birth		yes																once	no					640	data	7	Karene	negative				negative				yes	yes
Consent_children	yes	SLQFAT0182	5	female	Since_birth		yes																once	no					641	data	7	Karene	negative				negative				yes	yes
Consent_adult	yes	SLQFAT0183	29	female	Since_birth		no	ineligible__pregnant__breastfe	FALSE	FALSE	FALSE	FALSE	TRUE	FALSE	FALSE	FALSE	FALSE	FALSE	FALSE	FALSE	FALSE		two_or_more	no					642	data	7	Karene	negative				negative				yes	yes
Consent_children	yes	SLQFAT0184	8	female	Since_birth		yes																two_or_more	no					643	data	7	Karene	negative				negative				yes	yes
Consent_children	yes	SLQFAT0185	14	female	Since_birth		yes																two_or_more	no					644	data	7	Karene	negative				negative				yes	yes
Consent_children	yes	SLQFAT0186	14	male	Since_birth		yes																two_or_more	no					645	data	7	Karene	negative				negative				yes	yes
Consent_children	yes	SLQFAT0187	6	female	Since_birth		yes																once	no					646	data	7	Karene	negative				negative				yes	yes
Consent_children	yes	SLQFAT0188	12	male	Since_birth		yes																two_or_more	no					647	data	7	Karene	negative				negative				yes	yes
Consent_children	yes	SLQFAT0189	13	male	Since_birth		yes																two_or_more	no					648	data	7	Karene	negative				negative				yes	yes
Consent_children	yes	SLQFAT0190	10	female	Since_birth		yes																two_or_more	no					649	data	7	Karene	negative				negative				yes	yes
Consent_children	yes	SLQFAT0191	8	male	Since_birth		yes																two_or_more	no					650	data	7	Karene	negative				negative				yes	yes
Consent_adult	yes	SLQFAT0192	41	female	Since_birth		yes																two_or_more	no					651	data	7	Karene	negative				negative				yes	yes
Consent_children	yes	SLQFAT0193	7	female	Since_birth		yes																once	no					652	data	7	Karene	negative				negative				yes	yes
Consent_children	yes	SLQFAT0194	7	female	Since_birth		yes																once	no					653	data	7	Karene	negative				negative				yes	yes
Consent_children	yes	SLQFAT0195	6	male	Since_birth		yes																once	no					654	data	7	Karene	negative				negative				yes	yes
Consent_adult	yes	SLQFAT0196	37	male	Since_birth		yes																two_or_more	no					655	data	7	Karene	negative				negative				yes	yes
Consent_children	yes	SLQFAT0197	10	male	Since_birth		yes																two_or_more	no					656	data	7	Karene	negative				negative				yes	yes
Consent_children	yes	SLQFAT0198	11	male	Since_birth		yes																two_or_more	no					657	data	7	Karene	negative				negative				yes	yes
Consent_children	yes	SLQFAT0199	9	male	Since_birth		yes																two_or_more	no					658	data	7	Karene	negative				negative				yes	yes
Consent_adult	yes	SLQFAT0200	49	male	Since_birth		yes																two_or_more	no					659	data	7	Karene	positive	http://classic.ona.io/api/v1/files/28193100?filename=hikamara/attachments/685090_first_test_result_fts_qfat/1658411134250.jpg			positive	http://classic.ona.io/api/v1/files/28193101?filename=hikamara/attachments/685090_first_test_result_fts_qfat/1658411154171.jpg			yes	yes	yes	positive	http://classic.ona.io/api/v1/files/28193009?filename=hikamara/attachments/685091_confirmatory_result_form_fts_qfat/1658411491794.jpg			negative
Consent_children	yes	SLQFAT0201	12	male	Since_birth		yes																two_or_more	no					660	data	7	Karene	negative				negative				yes	yes
Consent_children	yes	SLQFAT0202	12	male	Since_birth		yes																two_or_more	no					661	data	7	Karene	negative				negative				yes	yes
Consent_children	yes	SLQFAT0203	8	female	Since_birth		yes																once	no					662	data	7	Karene	negative				negative				yes	yes
Consent_children	yes	SLQFAT0204	28	female	1-10_years		yes																two_or_more	no					663	data	7	Karene	negative				negative				yes	yes
Consent_adult	yes	SLQFAT0205	18	female	1-10_years		no	unaware_of_mda	TRUE	FALSE	FALSE	FALSE	FALSE	FALSE	FALSE	FALSE	FALSE	FALSE	FALSE	FALSE	FALSE		never	no					664	data	7	Karene	negative				negative				yes	yes
Consent_adult	yes	SLQFAT0206	52	female	Since_birth		yes																two_or_more	no					665	data	7	Karene	negative				negative				yes	yes
Consent_children	yes	SLQFAT0207	13	male	Since_birth		yes																two_or_more	no					666	data	7	Karene	negative				negative				yes	yes
Consent_children	yes	SLQFAT0208	6	male	Since_birth		yes																once	no					667	data	7	Karene	negative				negative				yes	yes
Consent_children	yes	SLQFAT0209	14	female	Since_birth		yes																two_or_more	no					668	data	7	Karene	negative				negative				yes	yes
Consent_children	yes	SLQFAT0210	5	female	Since_birth		yes																once	no					669	data	7	Karene	negative				negative				yes	yes
Consent_children	yes	SLQFAT0211	5	female	Since_birth		yes																once	no					670	data	7	Karene	negative				negative				yes	yes
Consent_adult	yes	SLQFAT0212	9	male	Since_birth		yes																once	no					671	data	7	Karene	negative				negative				yes	yes
Consent_adult	yes	SLQFAT0213	29	male	1-10_years		yes																two_or_more	no					672	data	7	Karene	positive	http://classic.ona.io/api/v1/files/28193110?filename=hikamara/attachments/685090_first_test_result_fts_qfat/1658415198033.jpg			positive	http://classic.ona.io/api/v1/files/28193111?filename=hikamara/attachments/685090_first_test_result_fts_qfat/1658415210176.jpg			yes	yes	yes	positive	http://classic.ona.io/api/v1/files/28193011?filename=hikamara/attachments/685091_confirmatory_result_form_fts_qfat/1658416431027.jpg			positive	http://classic.ona.io/api/v1/files/28193014?filename=hikamara/attachments/685091_confirmatory_result_form_fts_qfat/1658416443083.jpg
Consent_adult	yes	SLQFAT0214	40	male	Since_birth		yes																once	no					673	data	7	Karene	negative				negative				yes	yes
Consent_adult	yes	SLQFAT0215	34	male	Since_birth		no	i_was_too_far_away_absent	FALSE	FALSE	FALSE	FALSE	FALSE	TRUE	FALSE	FALSE	FALSE	FALSE	FALSE	FALSE	FALSE		once	no					674	data	7	Karene	negative				negative				yes	yes
Consent_adult	yes	SLQFAT0216	31	male	Since_birth		yes																two_or_more	no					675	data	7	Karene	negative				negative				yes	yes
Consent_adult	yes	SLQFAT0217	22	male	Since_birth		yes																two_or_more	no					676	data	7	Karene	negative				negative				yes	yes
Consent_adult	yes	SLQFAT0218	22	male	Since_birth		yes																two_or_more	no					677	data	7	Karene	negative				negative				yes	yes
Consent_children	yes	SLQFAT0219	11	male	Since_birth		yes																two_or_more	no					678	data	7	Karene	negative				negative				yes	yes
Consent_adult	yes	SLQFAT0220	10	male	Since_birth		yes																two_or_more	no					679	data	7	Karene	negative				negative				yes	yes
Consent_adult	yes	SLQFAT0221	24	male	Since_birth		yes																two_or_more	no					680	data	7	Karene	negative				negative				yes	yes
Consent_adult	yes	SLQFAT0222	36	male	Since_birth		yes																two_or_more	no					681	data	7	Karene	negative				negative				yes	yes
Consent_adult	yes	SLQFAT0223	19	male	Since_birth		yes																two_or_more	no					682	data	7	Karene	negative				negative				yes	yes
Consent_adult	yes	SLQFAT0224	31	male	Since_birth		yes																two_or_more	no					683	data	7	Karene	negative				negative				yes	yes
Consent_adult	yes	SLQFAT0225	18	male	Since_birth		yes																two_or_more	no					684	data	7	Karene	negative				negative				yes	yes
Consent_adult	yes	SLQFAT0226	18	male	Since_birth		yes																two_or_more	no					685	data	7	Karene	negative				negative				yes	yes
Consent_children	yes	SLQFAT0227	16	male	Since_birth		yes																two_or_more	no					686	data	7	Karene	negative				negative				yes	yes
Consent_children	yes	SLQFAT0228	15	male	Since_birth		yes																two_or_more	no					687	data	7	Karene	negative				negative				yes	yes
Consent_adult	yes	SLQFAT0229	18	male	Since_birth		yes																two_or_more	no					688	data	7	Karene	negative				negative				yes	yes
Consent_adult	yes	SLQFAT0230	35	male	Since_birth		yes																two_or_more	no					689	data	7	Karene	positive	http://classic.ona.io/api/v1/files/28193125?filename=hikamara/attachments/685090_first_test_result_fts_qfat/1658418029094.jpg			positive	http://classic.ona.io/api/v1/files/28193126?filename=hikamara/attachments/685090_first_test_result_fts_qfat/1658418043784.jpg			yes	yes	yes	positive	http://classic.ona.io/api/v1/files/28193028?filename=hikamara/attachments/685091_confirmatory_result_form_fts_qfat/1658419120749.jpg			positive	http://classic.ona.io/api/v1/files/28193029?filename=hikamara/attachments/685091_confirmatory_result_form_fts_qfat/1658419130601.jpg
Consent_adult	yes	SLQFAT0231	22	male	Since_birth		no	i_was_too_far_away_absent	FALSE	FALSE	FALSE	FALSE	FALSE	TRUE	FALSE	FALSE	FALSE	FALSE	FALSE	FALSE	FALSE		two_or_more	yes	1_6_months				460	data	6	Karene	negative				negative				yes	yes
Consent_adult	yes	SLQFAT0232	19	female	Since_birth		yes																two_or_more	yes	1_6_months				461	data	6	Karene	negative				negative				yes	yes
Consent_adult	yes	SLQFAT0233	22	male	1-10_years		yes																two_or_more	no					462	data	6	Karene	negative				negative				yes	yes
Consent_adult	yes	SLQFAT0234	19	male	1-10_years		yes																two_or_more	no					463	data	6	Karene	positive	http://classic.ona.io/api/v1/files/28193112?filename=hikamara/attachments/685090_first_test_result_fts_qfat/1658415451397.jpg			positive	http://classic.ona.io/api/v1/files/28193113?filename=hikamara/attachments/685090_first_test_result_fts_qfat/1658415461891.jpg			yes	yes	yes	positive	http://classic.ona.io/api/v1/files/28193018?filename=hikamara/attachments/685091_confirmatory_result_form_fts_qfat/1658416531453.jpg			positive	http://classic.ona.io/api/v1/files/28193019?filename=hikamara/attachments/685091_confirmatory_result_form_fts_qfat/1658416542098.jpg
Consent_children	yes	SLQFAT0235	17	male	1-10_years		yes																once	no					464	data	6	Karene	negative				negative				yes	yes
Consent_children	yes	SLQFAT0236	17	male	Since_birth		yes																two_or_more	no					465	data	6	Karene	negative				negative				yes	yes
Consent_children	yes	SLQFAT0237	15	male	Since_birth		yes																two_or_more	no					466	data	6	Karene	negative				negative				yes	yes
Consent_children	yes	SLQFAT0238	16	male	Since_birth		yes																two_or_more	no					467	data	6	Karene	negative				negative				yes	yes
Consent_children	yes	SLQFAT0239	15	male	Since_birth		yes																two_or_more	no					468	data	6	Karene	negative				negative				yes	yes
Consent_children	yes	SLQFAT0240	17	male	Since_birth		yes																two_or_more	no					469	data	6	Karene	negative				negative				yes	yes
Consent_children	yes	SLQFAT0241	14	male	Since_birth		yes																two_or_more	no					470	data	6	Karene	positive	http://classic.ona.io/api/v1/files/28193116?filename=hikamara/attachments/685090_first_test_result_fts_qfat/1658416752869.jpg			negative				yes	yes	yes	positive	http://classic.ona.io/api/v1/files/28193024?filename=hikamara/attachments/685091_confirmatory_result_form_fts_qfat/1658417919843.jpg			positive	http://classic.ona.io/api/v1/files/28193025?filename=hikamara/attachments/685091_confirmatory_result_form_fts_qfat/1658417935570.jpg
Consent_children	yes	SLQFAT0242	16	male	Since_birth		yes																two_or_more	no					471	data	6	Karene	negative				negative				yes	yes
Consent_children	yes	SLQFAT0243	14	male	Since_birth		yes																two_or_more	no					472	data	6	Karene	negative				negative				yes	yes
Consent_children	yes	SLQFAT0244	15	male	Since_birth		yes																two_or_more	no					473	data	6	Karene	negative				negative				yes	yes
Consent_children	yes	SLQFAT0245	13	male	Since_birth		yes																two_or_more	no					474	data	6	Karene	negative				negative				yes	yes
Consent_children	yes	SLQFAT0246	5	male	Since_birth		no	other__specify	FALSE	FALSE	FALSE	FALSE	FALSE	FALSE	FALSE	FALSE	FALSE	FALSE	FALSE	FALSE	TRUE	Under 5 years at the time of MDA	never	no					475	data	6	Karene	negative				negative				yes	yes
Consent_children	yes	SLQFAT0247	13	male	Since_birth		yes																two_or_more	no					476	data	6	Karene	negative				negative				yes	yes
Consent_children	yes	SLQFAT0248	15	male	Since_birth		yes																two_or_more	no					477	data	6	Karene	negative				negative				yes	yes
Consent_children	yes	SLQFAT0249	8	male	Since_birth		yes																two_or_more	no					478	data	6	Karene	negative				negative				yes	yes
Consent_children	yes	SLQFAT0250	9	male	Since_birth		yes																two_or_more	no					479	data	6	Karene	negative				negative				yes	yes
Consent_children	yes	SLQFAT0251	10	male	Since_birth		yes																two_or_more	no					690	data	7	Karene	negative				negative				yes	yes
Consent_adult	yes	SLQFAT0252	39	male	Since_birth		yes																two_or_more	no					691	data	7	Karene	negative				negative				yes	yes
Consent_adult	yes	SLQFAT0253	35	male	Since_birth		yes																two_or_more	no					692	data	7	Karene	negative				negative				yes	yes
Consent_adult	yes	SLQFAT0254	26	male	Since_birth		yes																two_or_more	no					693	data	7	Karene	negative				negative				yes	yes
Consent_adult	yes	SLQFAT0255	18	male	Since_birth		yes																two_or_more	no					694	data	7	Karene	negative				negative				yes	yes
Consent_adult	yes	SLQFAT0256	8	male	Since_birth		yes																once	no					695	data	7	Karene	negative				negative				yes	yes
Consent_children	yes	SLQFAT0257	9	male	Since_birth		yes																once	no					696	data	7	Karene	negative				negative				yes	yes
Consent_children	yes	SLQFAT0258	9	male	Since_birth		yes																once	no					697	data	7	Karene	negative				negative				yes	yes
Consent_children	yes	SLQFAT0259	38	female	Since_birth		yes																once	no					698	data	7	Karene	negative				negative				yes	yes
Consent_adult	yes	SLQFAT0260	32	male	Since_birth		yes																once	no					699	data	7	Karene	negative				negative				yes	yes
Consent_children	yes	SLQFAT0261	7	male	Since_birth		yes																once	no					480	data	6	Karene	negative				negative				yes	yes
Consent_children	yes	SLQFAT0262	10	male	Since_birth		yes																two_or_more	no					481	data	6	Karene	negative				negative				yes	yes
Consent_children	yes	SLQFAT0263	6	male	Since_birth		yes																once	no					482	data	6	Karene	negative				negative				yes	yes
Consent_children	yes	SLQFAT0264	7	male	Since_birth		yes																once	no					483	data	6	Karene	negative				invalid		1	http://classic.ona.io/api/v1/files/28193127?filename=hikamara/attachments/685090_first_test_result_fts_qfat/1658418297585.jpg	yes	yes	no					negative
Consent_children	yes	SLQFAT0265	33	female	Since_birth		yes																two_or_more	yes	1_week				484	data	6	Karene	negative				negative				yes	yes
Consent_children	yes	SLQFAT0266	15	female	Since_birth		yes																two_or_more	no					485	data	6	Karene	negative				negative				yes	yes
Consent_children	yes	SLQFAT0267	13	female	Since_birth		yes																two_or_more	no					486	data	6	Karene	negative				negative				yes	yes
Consent_adult	yes	SLQFAT0268	55	male	Since_birth		yes																two_or_more	yes	1_week				487	data	6	Karene	negative				negative				yes	yes
Consent_children	yes	SLQFAT0269	9	male	Since_birth		yes																two_or_more	no					488	data	6	Karene	negative				negative				yes	yes
Consent_children	yes	SLQFAT0270	27	female	Since_birth		yes																two_or_more	yes	more_than_6_months				489	data	6	Karene	negative				negative				yes	yes
Consent_children	yes	SLQFAT0271	52	female	Since_birth		yes																two_or_more	no					490	data	6	Karene	negative				negative				yes	yes
Consent_adult	yes	SLQFAT0272	19	male	Since_birth		yes																two_or_more	no					491	data	6	Karene	negative				negative				yes	yes
Consent_adult	yes	SLQFAT0273	19	male	Since_birth		yes																two_or_more	no					492	data	6	Karene	negative				negative				yes	yes
Consent_adult	yes	SLQFAT0274	32	male	1-10_years		yes																two_or_more	no					493	data	6	Karene	negative				negative				yes	yes
Consent_adult	yes	SLQFAT0275	35	male	Since_birth		yes																two_or_more	no					494	data	6	Karene	negative				negative				yes	yes
Consent_adult	yes	SLQFAT0276	65	male	Since_birth		yes																two_or_more	no					495	data	6	Karene	positive	http://classic.ona.io/api/v1/files/28193128?filename=hikamara/attachments/685090_first_test_result_fts_qfat/1658479016562.jpg			positive	http://classic.ona.io/api/v1/files/28193129?filename=hikamara/attachments/685090_first_test_result_fts_qfat/1658479034516.jpg			yes	yes	yes	negative				positive	http://classic.ona.io/api/v1/files/28193030?filename=hikamara/attachments/685091_confirmatory_result_form_fts_qfat/1658479992971.jpg
Consent_adult	yes	SLQFAT0277	49	male	Since_birth		yes																two_or_more	no					496	data	6	Karene	negative				negative				yes	yes
Consent_children	yes	SLQFAT0278	12	male	1-10_years		yes																once	no					497	data	6	Karene	negative				negative				yes	yes
Consent_children	yes	SLQFAT0279	15	female	1-10_years		no	i_was_too_far_away_absent	FALSE	FALSE	FALSE	FALSE	FALSE	TRUE	FALSE	FALSE	FALSE	FALSE	FALSE	FALSE	FALSE		two_or_more	yes					498	data	6	Karene	negative				negative				yes	yes
Consent_children	yes	SLQFAT0280	12	male	Since_birth		yes																two_or_more	no					499	data	6	Karene	positive	http://classic.ona.io/api/v1/files/28193130?filename=hikamara/attachments/685090_first_test_result_fts_qfat/1658479360931.jpg			positive	http://classic.ona.io/api/v1/files/28193131?filename=hikamara/attachments/685090_first_test_result_fts_qfat/1658479378909.jpg			yes	yes	yes	positive	http://classic.ona.io/api/v1/files/28193034?filename=hikamara/attachments/685091_confirmatory_result_form_fts_qfat/1658480240620.jpg			positive	http://classic.ona.io/api/v1/files/28193035?filename=hikamara/attachments/685091_confirmatory_result_form_fts_qfat/1658480255382.jpg
Consent_children	yes	SLQFAT0281	13	male	Since_birth		yes																two_or_more	no					500	data	6	Karene	negative				negative				yes	yes
Consent_adult	yes	SLQFAT0282	11	female	Since_birth		yes																two_or_more	no					501	data	6	Karene	negative				negative				yes	yes
Consent_children	yes	SLQFAT0283	10	female	Since_birth		yes																two_or_more	no					502	data	6	Karene	negative				invalid		4	http://classic.ona.io/api/v1/files/28193132?filename=hikamara/attachments/685090_first_test_result_fts_qfat/1658480684800.jpg	yes	yes	no					negative
Consent_children	yes	SLQFAT0284	11	male	Since_birth		yes																two_or_more	no					503	data	6	Karene	negative				negative				yes	yes
Consent_children	yes	SLQFAT0285	8	male	Since_birth		yes																once	no					504	data	6	Karene	negative				negative				yes	yes
Consent_children	yes	SLQFAT0286	12	female	Since_birth		yes																two_or_more	no					505	data	6	Karene	negative				negative				yes	yes
Consent_children	yes	SLQFAT0287	14	female	Since_birth		yes																two_or_more	no					506	data	6	Karene	negative				negative				yes	yes
Consent_children	yes	SLQFAT0288	13	male	Since_birth		yes																two_or_more	no					507	data	6	Karene	negative				positive	http://classic.ona.io/api/v1/files/28193136?filename=hikamara/attachments/685090_first_test_result_fts_qfat/1658480772178.jpg			yes	yes	yes	negative				positive	http://classic.ona.io/api/v1/files/28193049?filename=hikamara/attachments/685091_confirmatory_result_form_fts_qfat/1658481808155.jpg
Consent_adult	yes	SLQFAT0289	44	male	Since_birth		yes																once	no					508	data	6	Karene	negative				negative				yes	yes
Consent_adult	yes	SLQFAT0290	29	male	Since_birth		yes																two_or_more	no					509	data	6	Karene	negative				negative				yes	yes
Consent_children	yes	SLQFAT0291	13	male	Since_birth		yes																two_or_more	no					510	data	6	Karene	negative				negative				yes	yes
Consent_children	yes	SLQFAT0292	10	male	Since_birth		yes																two_or_more	no					511	data	6	Karene	negative				negative				yes	yes
Consent_children	yes	SLQFAT0293	12	female	Since_birth		yes																two_or_more	no					512	data	6	Karene	negative				negative				yes	yes
Consent_children	yes	SLQFAT0294	8	female	Since_birth		yes																once	no					513	data	6	Karene	negative				positive	http://classic.ona.io/api/v1/files/28193139?filename=hikamara/attachments/685090_first_test_result_fts_qfat/1658480981228.jpg			yes	yes	yes	negative				negative
Consent_children	yes	SLQFAT0295	12	male	Since_birth		yes																two_or_more	no					514	data	6	Karene	negative				negative				yes	yes
Consent_children	yes	SLQFAT0296	13	male	Since_birth		yes																once	no					515	data	6	Karene	negative				negative				yes	yes
Consent_children	yes	SLQFAT0297	10	male	1-10_years		yes																once	no					516	data	6	Karene	negative				negative				yes	yes
Consent_children	yes	SLQFAT0298	7	male	Since_birth		yes																once	no					517	data	6	Karene	negative				negative				yes	yes
Consent_children	yes	SLQFAT0299	9	female	Since_birth		yes																two_or_more	no					518	data	6	Karene	negative				negative				yes	yes
Consent_children	yes	SLQFAT0300	12	female	Since_birth		yes																two_or_more	no					519	data	6	Karene	negative				negative				yes	yes
Consent_children	yes	SLQFAT0301	17	female	Since_birth		yes																two_or_more	no					520	data	6	Karene	negative				negative				yes	yes
Consent_children	yes	SLQFAT0302	10	female	Since_birth		yes																two_or_more	no					521	data	6	Karene	negative				negative				yes	yes
Consent_children	yes	SLQFAT0303	16	female	Since_birth		yes																two_or_more	no					522	data	6	Karene	negative				negative				yes	yes
Consent_children	yes	SLQFAT0304	15	male	Since_birth		yes																two_or_more	no					523	data	6	Karene	negative				negative				yes	yes
Consent_children	yes	SLQFAT0305	15	female	Since_birth		yes																two_or_more	no					524	data	6	Karene	negative				negative				yes	yes
Consent_children	yes	SLQFAT0306	15	female	Since_birth		yes																two_or_more	no					525	data	6	Karene	negative				negative				yes	yes
Consent_children	yes	SLQFAT0307	14	female	Since_birth		yes																two_or_more	no					526	data	6	Karene	negative				negative				yes	yes
Consent_children	yes	SLQFAT0308	14	female	Since_birth		yes																two_or_more	no					527	data	6	Karene	negative				negative				yes	yes
Consent_adult	yes	SLQFAT0309	41	female	Since_birth		no	i_was_too_far_away_absent	FALSE	FALSE	FALSE	FALSE	FALSE	TRUE	FALSE	FALSE	FALSE	FALSE	FALSE	FALSE	FALSE		two_or_more	no					528	data	6	Karene	negative				negative				yes	yes
Consent_adult	no	SLQFAT0310	13	female	Since_birth		yes																two_or_more	no					529	data	6	Karene	negative				negative				yes	yes
Consent_children	yes	SLQFAT0311	9	female	Since_birth		yes																once	no					530	data	6	Karene	negative				negative				yes	yes
Consent_adult	yes	SLQFAT0312	39	female	Since_birth		no	ineligible__pregnant__breastfe	FALSE	FALSE	FALSE	FALSE	TRUE	FALSE	FALSE	FALSE	FALSE	FALSE	FALSE	FALSE	FALSE		two_or_more	no					531	data	6	Karene	negative				negative				yes	yes
Consent_adult	yes	SLQFAT0313	44	female	Since_birth		yes																two_or_more	no					532	data	6	Karene	positive	http://classic.ona.io/api/v1/files/28193151?filename=hikamara/attachments/685090_first_test_result_fts_qfat/1658483297146.jpg			negative				yes	yes	yes	positive	http://classic.ona.io/api/v1/files/28193050?filename=hikamara/attachments/685091_confirmatory_result_form_fts_qfat/1658484056475.jpg			negative
Consent_children	yes	SLQFAT0314	17	male	Since_birth		yes																two_or_more	no					533	data	6	Karene	negative				negative				yes	yes
Consent_children	yes	SLQFAT0315	13	female	Since_birth		yes																two_or_more	no					534	data	6	Karene	negative				negative				yes	yes
Consent_children	yes	SLQFAT0316	14	female	Since_birth		yes																two_or_more	no					535	data	6	Karene	negative				negative				yes	yes
Consent_children	yes	SLQFAT0317	13	female	Since_birth		yes																two_or_more	no					536	data	6	Karene	negative				negative				yes	yes
Consent_adult	yes	SLQFAT0318	31	female	Since_birth		yes																two_or_more	no					537	data	6	Karene	negative				negative				yes	yes
Consent_adult	yes	SLQFAT0319	68	female	Since_birth		yes																two_or_more	no					538	data	6	Karene	negative				negative				yes	yes
Consent_children	yes	SLQFAT0320	8	male	Since_birth		yes																two_or_more	no					539	data	6	Karene	negative				negative				yes	yes
Consent_adult	yes	SLQFAT0321	37	female	Since_birth		yes																two_or_more	no					540	data	6	Karene	negative				negative				yes	yes
Consent_adult	yes	SLQFAT0322	25	female	Since_birth		yes																two_or_more	no					541	data	6	Karene	negative				negative				yes	yes
Consent_children	yes	SLQFAT0323	15	female	Since_birth		yes																two_or_more	no					542	data	6	Karene	negative				negative				yes	yes
Consent_children	yes	SLQFAT0324	12	male	Since_birth		yes																two_or_more	no					543	data	6	Karene	negative				negative				yes	yes
Consent_children	yes	SLQFAT0325	12	female	Since_birth		yes																two_or_more	no					544	data	6	Karene	negative				negative				yes	yes
Consent_children	yes	SLQFAT0326	6	female	Since_birth		yes																once	no					545	data	6	Karene	negative				negative				yes	yes
Consent_children	yes	SLQFAT0327	13	female	Since_birth		yes																two_or_more	no					546	data	6	Karene	negative				negative				yes	yes
Consent_children	yes	SLQFAT0328	8	female	Since_birth		yes																two_or_more	no					547	data	6	Karene	negative				negative				yes	yes
Consent_children	yes	SLQFAT0329	15	male	Since_birth		yes																two_or_more	no					548	data	6	Karene	negative				negative				yes	yes
Consent_children	yes	SLQFAT0330	14	male	Since_birth		yes																two_or_more	no					549	data	6	Karene	negative				negative				yes	yes
Consent_children	yes	SLQFAT0331	6	female	Since_birth		yes																once	no					550	data	6	Karene	negative				negative				yes	yes
Consent_children	yes	SLQFAT0332	13	female	Since_birth		yes																once	no					551	data	6	Karene	negative				negative				yes	yes
Consent_children	yes	SLQFAT0333	10	female	Since_birth		yes																once	no					552	data	6	Karene	negative				negative				yes	yes
Consent_adult	yes	SLQFAT0334	25	male	Since_birth		yes																never	no					553	data	6	Karene	negative				negative				yes	yes
Consent_children	yes	SLQFAT0335	14	male	Since_birth		yes																two_or_more	no					710	data	7	Karene	negative				negative				yes	yes
Consent_children	yes	SLQFAT0336	12	female	Since_birth		yes																once	no					711	data	7	Karene	negative				negative				yes	yes
Consent_children	yes	SLQFAT0337	10	female	Since_birth		yes																once	no					712	data	7	Karene	negative				negative				yes	yes
Consent_children	yes	SLQFAT0338	13	female	Since_birth		yes																two_or_more	no					713	data	7	Karene	negative				negative				yes	yes
Consent_children	yes	SLQFAT0339	10	female	Since_birth		yes																once	no					714	data	7	Karene	negative				negative				yes	yes
Consent_children	yes	SLQFAT0340	13	male	Since_birth		yes																two_or_more	no					715	data	7	Karene	negative				negative				yes	yes
Consent_adult	yes	SLQFAT0341	18	female	Since_birth		yes																two_or_more	no					700	data	7	Karene	negative				negative				yes	yes
Consent_children	yes	SLQFAT0342	15	female	Since_birth		yes																two_or_more	no					701	data	7	Karene	negative				negative				yes	yes
Consent_children	yes	SLQFAT0343	14	male	Since_birth		yes																two_or_more	no					702	data	7	Karene	negative				negative				yes	yes
Consent_children	yes	SLQFAT0344	14	female	Since_birth		yes																two_or_more	no					703	data	7	Karene	negative				negative				yes	yes
Consent_children	yes	SLQFAT0345	14	male	Since_birth		yes																two_or_more	no					704	data	7	Karene	negative				negative				yes	yes
Consent_children	yes	SLQFAT0346	13	male	Since_birth		yes																two_or_more	no					705	data	7	Karene	negative				negative				yes	yes
Consent_children	yes	SLQFAT0347	14	male	Since_birth		yes																two_or_more	no					706	data	7	Karene	negative				negative				yes	yes
Consent_children	yes	SLQFAT0348	14	male	Since_birth		yes																two_or_more	no					707	data	7	Karene	negative				negative				yes	yes
Consent_children	yes	SLQFAT0349	13	male	Since_birth		yes																once	no					708	data	7	Karene	negative				negative				yes	yes
Consent_children	yes	SLQFAT0350	13	male	Since_birth		yes																once	no					709	data	7	Karene	negative				negative				yes	yes
Consent_adult	yes	SLQFAT0351	62	female	Since_birth		yes																two_or_more	no					716	data	7	Karene	negative				negative				yes	yes
Consent_adult	yes	SLQFAT0352	65	female	Since_birth		yes																two_or_more	no					717	data	7	Karene	negative				negative				yes	yes
Consent_adult	yes	SLQFAT0354	25	female	1-10_years		yes																two_or_more	no					718	data	7	Karene	negative				negative				yes	yes
Consent_children	yes	SLQFAT0355	12	female	Since_birth		yes																two_or_more	no					719	data	7	Karene	negative				negative				yes	yes
Consent_children	yes	SLQFAT0356	10	female	Since_birth		yes																two_or_more	no					720	data	7	Karene	negative				negative				yes	yes
Consent_children	yes	SLQFAT0357	10	male	Since_birth		yes																two_or_more	no					721	data	7	Karene	negative				negative				yes	yes
Consent_children	yes	SLQFAT0358	10	female	Since_birth		yes																two_or_more	no					722	data	7	Karene	negative				negative				yes	yes
Consent_children	yes	SLQFAT0359	12	female	Since_birth		yes																two_or_more	no					723	data	7	Karene	negative				negative				yes	yes
Consent_children	yes	SLQFAT0360	10	female	Since_birth		yes																two_or_more	no					724	data	7	Karene	negative				negative				yes	yes
Consent_children	yes	SLQFAT0361	9	male	Since_birth		yes																once	no					725	data	7	Karene	negative				negative				yes	yes
Consent_children	yes	SLQFAT0362	7	male	Since_birth		no	other__specify	FALSE	FALSE	FALSE	FALSE	FALSE	FALSE	FALSE	FALSE	FALSE	FALSE	FALSE	FALSE	TRUE	Not given	never	no					726	data	7	Karene	negative				negative				yes	yes
Consent_adult	yes	SLQFAT0363	37	male	1-10_years		yes																two_or_more	yes	1_week				727	data	7	Karene	negative				negative				yes	yes
Consent_children	yes	SLQFAT0364	13	male	Since_birth		yes																two_or_more	no					728	data	7	Karene	negative				negative				yes	yes
Consent_adult	yes	SLQFAT0365	29	male	Since_birth		yes																two_or_more	no					554	data	6	Karene	negative				negative				yes	yes
Consent_adult	yes	SLQFAT0366	78	male	Since_birth		yes																two_or_more	no					555	data	6	Karene	negative				negative				yes	yes
Consent_adult	yes	SLQFAT0367	38	male	Since_birth		yes																two_or_more	no					556	data	6	Karene	negative				negative				yes	yes
Consent_adult	yes	SLQFAT0368	19	female	Since_birth		yes																two_or_more	no					557	data	6	Karene	negative				negative				yes	yes
Consent_adult	yes	SLQFAT0369	19	female	Since_birth		yes																two_or_more	no					558	data	6	Karene	negative				negative				yes	yes
Consent_children	yes	SLQFAT0370	15	female	1-10_years		yes																once	no					559	data	6	Karene	negative				negative				yes	yes
Consent_adult	yes	SLQFAT0604	23	female	1-10_years		yes																two_or_more	no					217	data	2	Bombali	negative				negative				yes	yes
Consent_adult	yes	SLQFAT0605	49	male	Since_birth		yes																two_or_more	yes	1_4_weeks				216	data	2	Bombali	negative				negative				yes	yes
Consent_adult	yes	SLQFAT0606	27	female	Since_birth		yes																two_or_more	no					215	data	2	Bombali	negative				negative				yes	yes
Consent_adult	yes	SLQFAT0607	22	female	Since_birth		yes																two_or_more	no					214	data	2	Bombali	negative				negative				yes	yes
Consent_adult	yes	SLQFAT0608	37	female	1-10_years		yes																two_or_more	no					213	data	2	Bombali	negative				negative				yes	yes
Consent_adult	yes	SLQFAT0609	20	female	1-10_years		yes																two_or_more	no					212	data	2	Bombali	negative				negative				yes	yes
Consent_adult	yes	SLQFAT0610	63	male	Since_birth		yes																two_or_more	no					218	data	3	Bombali	negative				negative				yes	yes
Consent_children	yes	SLQFAT0611	14	female	Since_birth		yes																two_or_more	yes	1_6_months				219	data	3	Bombali	negative				negative				yes	yes
Consent_children	yes	SLQFAT0612	15	male	Since_birth		yes																two_or_more	no					220	data	3	Bombali	negative				negative				yes	yes
Consent_children	yes	SLQFAT0613	15	female	Since_birth		yes																two_or_more	no					221	data	3	Bombali	negative				negative				yes	yes
Consent_children	yes	SLQFAT0614	8	male	Since_birth		yes																once	no					222	data	3	Bombali	negative				negative				yes	yes
Consent_adult	yes	SLQFAT0615	24	female	less_than_one_year	4	yes																once	no					223	data	3	Bombali	negative				negative				yes	yes
Consent_adult	yes	SLQFAT0616	44	female	Since_birth		yes																two_or_more	no					224	data	3	Bombali	negative				negative				yes	yes
Consent_children	yes	SLQFAT0617	11	male	1-10_years		yes																two_or_more	no					225	data	3	Bombali	negative				negative				yes	yes
Consent_children	yes	SLQFAT0618	6	female	Since_birth		yes																once	no					226	data	3	Bombali	negative				negative				yes	yes
Consent_adult	yes	SLQFAT0619	28	female	Since_birth		yes																two_or_more	no					227	data	3	Bombali	negative				negative				yes	yes
Consent_children	yes	SLQFAT0620	15	female	Since_birth		yes																two_or_more	no					228	data	3	Bombali	negative				negative				yes	yes
Consent_children	yes	SLQFAT0621	6	female	Since_birth		yes																once	no					229	data	3	Bombali	negative				negative				yes	yes
Consent_adult	yes	SLQFAT0622	19	female	Since_birth		yes																two_or_more	no					230	data	3	Bombali	negative				negative				yes	yes
Consent_children	yes	SLQFAT0623	11	female	Since_birth		yes																two_or_more	no					231	data	3	Bombali	negative				negative				yes	yes
Consent_children	yes	SLQFAT0624	17	male	Since_birth		yes																two_or_more	no					232	data	3	Bombali	negative				negative				yes	yes
Consent_children	yes	SLQFAT0625	6	male	Since_birth		yes																once	no					233	data	3	Bombali	negative				negative				yes	yes
Consent_children	yes	SLQFAT0626	14	female	Since_birth		yes																two_or_more	no					234	data	3	Bombali	negative				negative				yes	yes
Consent_children	yes	SLQFAT0627	7	male	Since_birth		yes																two_or_more	no					235	data	3	Bombali	negative				negative				yes	yes
Consent_adult	yes	SLQFAT0628	48	male	1-10_years		yes																two_or_more	yes	1_6_months				236	data	3	Bombali	negative				negative				yes	yes
Consent_children	yes	SLQFAT0629	7	female	Since_birth		yes																once	no					237	data	3	Bombali	negative				negative				yes	yes
Consent_children	yes	SLQFAT0631	15	female	Since_birth		yes																two_or_more	no					238	data	3	Bombali	negative				negative				yes	yes
Consent_children	yes	SLQFAT0632	13	female	Since_birth		yes																two_or_more	no					239	data	3	Bombali	negative				negative				yes	yes
Consent_children	yes	SLQFAT0633	13	female	Since_birth		yes																two_or_more	no					240	data	3	Bombali	negative				negative				yes	yes
Consent_children	yes	SLQFAT0634	7	female	Since_birth		yes																once	no					241	data	3	Bombali	negative				negative				yes	yes
Consent_children	yes	SLQFAT0635	5	male	Since_birth		no	other__specify	FALSE	FALSE	FALSE	FALSE	FALSE	FALSE	FALSE	FALSE	FALSE	FALSE	FALSE	FALSE	TRUE	Was under age at the time (below 5years)	never	no					242	data	3	Bombali	negative				negative				yes	yes
Consent_children	yes	SLQFAT0636	8	female	Since_birth		yes																two_or_more	no					243	data	3	Bombali	negative				negative				yes	yes
Consent_children	yes	SLQFAT0637	17	male	Since_birth		yes																two_or_more	no					244	data	3	Bombali	negative				negative				yes	yes
Consent_children	yes	SLQFAT0638	10	male	Since_birth		yes																two_or_more	no					245	data	3	Bombali	negative				negative				yes	yes
Consent_children	yes	SLQFAT0639	23	male	less_than_one_year	7	yes																once	no					246	data	3	Bombali	negative				negative				yes	yes
Consent_children	yes	SLQFAT0640	13	male	Since_birth		yes																	no					247	data	3	Bombali	negative				negative				yes	yes
Consent_children	yes	SLQFAT0641	14	male	Since_birth		yes																once	no					165	data	1	Bombali	negative				negative				yes	yes
Consent_children	yes	SLQFAT0642	12	male	Since_birth		yes																two_or_more	no					166	data	1	Bombali	negative				negative				yes	yes
Consent_children	yes	SLQFAT0643	10	female	Since_birth		yes																two_or_more	no					167	data	1	Bombali	negative				negative				yes	yes
Consent_children	yes	SLQFAT0644	15	female	Since_birth		yes																two_or_more	no					168	data	1	Bombali	negative				negative				yes	yes
Consent_children	yes	SLQFAT0645	14	male	Since_birth		yes																two_or_more	no					169	data	1	Bombali	negative				negative				yes	yes
Consent_children	yes	SLQFAT0646	14	male	Since_birth		yes																two_or_more	no					170	data	1	Bombali	negative				negative				yes	yes
Consent_children	yes	SLQFAT0647	15	male	Since_birth		yes																two_or_more	no					171	data	1	Bombali	negative				negative				yes	yes
Consent_children	yes	SLQFAT0648	10	male	Since_birth		yes																once	no					172	data	1	Bombali	negative				negative				yes	yes
Consent_children	yes	SLQFAT0649	7	male	Since_birth		yes																once	no					173	data	1	Bombali	negative				negative				yes	yes
Consent_children	yes	SLQFAT0650	15	male	Since_birth		yes																two_or_more	no					174	data	1	Bombali	negative				negative				yes	yes
Consent_adult	yes	SLQFAT0651	24	male	Since_birth		yes																two_or_more	no					255	data	3	Bombali	negative				negative				yes	yes
Consent_children	yes	SLQFAT0652	7	male	Since_birth		yes																two_or_more	no					248	data	3	Bombali	negative				negative				yes	yes
Consent_children	yes	SLQFAT0653	11	male	Since_birth		yes																two_or_more	no					249	data	3	Bombali	negative				negative				yes	yes
Consent_children	yes	SLQFAT0654	5	female	Since_birth		no	other__specify	FALSE	FALSE	FALSE	FALSE	FALSE	FALSE	FALSE	FALSE	FALSE	FALSE	FALSE	FALSE	TRUE	Below 5 years at the time of MDA	never	no					250	data	3	Bombali	negative				negative				yes	yes
Consent_children	yes	SLQFAT0655	13	male	Since_birth		yes																two_or_more	no					251	data	3	Bombali	negative				negative				yes	yes
Consent_children	yes	SLQFAT0656	7	male	Since_birth		yes																two_or_more	no					252	data	3	Bombali	negative				negative				yes	yes
Consent_children	yes	SLQFAT0657	10	male	Since_birth		yes																two_or_more	no					253	data	3	Bombali	negative				negative				yes	yes
Consent_children	yes	SLQFAT0658	17	male	Since_birth		yes																two_or_more	no					254	data	3	Bombali	negative				negative				yes	yes
Consent_adult	no	SLQFAT0659	19	male	Since_birth		no	i_was_too_far_away_absent	FALSE	FALSE	FALSE	FALSE	FALSE	TRUE	FALSE	FALSE	FALSE	FALSE	FALSE	FALSE	FALSE		two_or_more	yes	more_than_6_months				256	data	3	Bombali	negative				negative				No	No
Consent_children	yes	SLQFAT0660	11	male	1-10_years		yes																two_or_more	no					257	data	3	Bombali	negative				negative				yes	yes
Consent_children	yes	SLQFAT0661	12	male	1-10_years		yes																two_or_more	no					258	data	3	Bombali	negative				negative				yes	yes
Consent_adult	yes	SLQFAT0662	43	male	1-10_years		yes																two_or_more	yes					175	data	1	Bombali	negative				negative				yes	yes
Consent_adult	yes	SLQFAT0663	59	male	Since_birth		yes																two_or_more	yes	1_week				176	data	1	Bombali	negative				negative				yes	yes
Consent_adult	yes	SLQFAT0664	37	male	Since_birth		yes																never	no					177	data	1	Bombali	negative				negative				yes	yes
Consent_adult	yes	SLQFAT0665	61	female	Since_birth		yes																two_or_more	no					178	data	1	Bombali	negative				negative				yes	yes
Consent_adult	yes	SLQFAT0666	28	female	Since_birth		yes																once	no					179	data	1	Bombali	negative				negative				yes	yes
Consent_adult	yes	SLQFAT0667	41	female	Since_birth		yes																once	no					180	data	1	Bombali	negative				negative				yes	yes
Consent_adult	yes	SLQFAT0668	36	female	1-10_years		yes																two_or_more	yes	1_week				181	data	1	Bombali	negative				negative				yes	yes
Consent_adult	yes	SLQFAT0669	66	female	Since_birth		yes																two_or_more	no					182	data	1	Bombali	negative				negative				yes	yes
Consent_adult	yes	SLQFAT0670	24	male	Since_birth		yes																two_or_more	no					183	data	1	Bombali	negative				negative				yes	yes
Consent_adult	yes	SLQFAT0671	23	male	Since_birth		yes																two_or_more	no					184	data	1	Bombali	negative				negative				yes	yes
Consent_adult	yes	SLQFAT0672	59	female	Since_birth		yes																two_or_more	no					185	data	1	Bombali	negative				negative				yes	yes
Consent_adult	yes	SLQFAT0673	38	female	Since_birth		yes																two_or_more	no					186	data	1	Bombali	positive	http://classic.ona.io/api/v1/files/28223684?filename=hikamara/attachments/685090_first_test_result_fts_qfat/1658730236913.jpg			positive	http://classic.ona.io/api/v1/files/28223685?filename=hikamara/attachments/685090_first_test_result_fts_qfat/1658730251281.jpg			yes	yes	yes	positive	http://classic.ona.io/api/v1/files/28223687?filename=hikamara/attachments/685091_confirmatory_result_form_fts_qfat/1658730313866.jpg			positive	http://classic.ona.io/api/v1/files/28223688?filename=hikamara/attachments/685091_confirmatory_result_form_fts_qfat/1658730327834.jpg
Consent_adult	yes	SLQFAT0674	26	female	1-10_years		yes																two_or_more	no					187	data	1	Bombali	negative				positive	http://classic.ona.io/api/v1/files/28094815?filename=hikamara/attachments/685090_first_test_result_fts_qfat/1658240775847.jpg			yes	yes	yes	negative				negative
Consent_adult	yes	SLQFAT0675	34	female	Since_birth		yes																two_or_more	no					188	data	1	Bombali	negative				negative				yes	yes
Consent_adult	yes	SLQFAT0676	67	female	More_than_20_years		yes																two_or_more	no					189	data	1	Bombali	negative				negative				yes	yes
Consent_adult	yes	SLQFAT0677	57	female	More_than_20_years		yes																two_or_more	yes	1_week				190	data	1	Bombali	negative				negative				yes	yes
Consent_adult	yes	SLQFAT0678	18	female	Since_birth		yes																two_or_more	no					191	data	1	Bombali	negative				negative				yes	yes
Consent_adult	yes	SLQFAT0679	59	male	Since_birth		yes																two_or_more	no					192	data	1	Bombali	positive	http://classic.ona.io/api/v1/files/28223690?filename=hikamara/attachments/685090_first_test_result_fts_qfat/1658730459189.jpg			positive	http://classic.ona.io/api/v1/files/28223691?filename=hikamara/attachments/685090_first_test_result_fts_qfat/1658730490272.jpg			yes	yes	yes	positive	http://classic.ona.io/api/v1/files/28223692?filename=hikamara/attachments/685091_confirmatory_result_form_fts_qfat/1658730531647.jpg			positive	http://classic.ona.io/api/v1/files/28223693?filename=hikamara/attachments/685091_confirmatory_result_form_fts_qfat/1658730561931.jpg
Consent_adult	yes	SLQFAT0680	75	female	Since_birth		yes																two_or_more	no					193	data	1	Bombali	negative				negative				yes	yes
Consent_adult	yes	SLQFAT0681	56	female	Since_birth		yes																two_or_more	no					194	data	1	Bombali	negative				negative				yes	yes
Consent_adult	yes	SLQFAT0682	54	female	Since_birth		yes																two_or_more	no					195	data	1	Bombali	positive	http://classic.ona.io/api/v1/files/28094862?filename=hikamara/attachments/685090_first_test_result_fts_qfat/1658241243710.jpg			positive	http://classic.ona.io/api/v1/files/28094863?filename=hikamara/attachments/685090_first_test_result_fts_qfat/1658241257368.jpg			yes	yes	yes	positive	http://classic.ona.io/api/v1/files/28096408?filename=hikamara/attachments/685091_confirmatory_result_form_fts_qfat/1658242622553.jpg			positive	http://classic.ona.io/api/v1/files/28096409?filename=hikamara/attachments/685091_confirmatory_result_form_fts_qfat/1658242652347.jpg
Consent_adult	yes	SLQFAT0683	77	female	Since_birth		yes																two_or_more	no					196	data	1	Bombali	negative				negative				yes	yes
Consent_adult	yes	SLQFAT0684	27	female	Since_birth		yes																two_or_more	no					197	data	1	Bombali	negative				negative				yes	yes
Consent_adult	yes	SLQFAT0685	36	female	1-10_years		yes																two_or_more	no					198	data	1	Bombali	negative				negative				yes	yes
Consent_adult	yes	SLQFAT0686	20	male	Since_birth		yes																two_or_more	no					199	data	1	Bombali	negative				negative				yes	yes
Consent_adult	yes	SLQFAT0687	50	female	Since_birth		yes																two_or_more	no					200	data	1	Bombali	negative				negative				yes	yes
Consent_adult	yes	SLQFAT0688	73	female	Since_birth		yes																two_or_more	no					201	data	1	Bombali	negative				negative				yes	yes
Consent_adult	yes	SLQFAT0689	40	male	Since_birth		yes																two_or_more	no					202	data	1	Bombali	negative				negative				yes	yes
Consent_adult	yes	SLQFAT0690	38	female	Since_birth		yes																two_or_more	no					203	data	1	Bombali	negative				negative				yes	yes
Consent_adult	yes	SLQFAT0691	51	female	Since_birth		yes																two_or_more	no					204	data	1	Bombali	negative				negative				yes	yes
Consent_adult	yes	SLQFAT0692	74	female	Since_birth		yes																two_or_more	no					205	data	1	Bombali	positive	http://classic.ona.io/api/v1/files/28096771?filename=hikamara/attachments/685090_first_test_result_fts_qfat/1658243148040.jpg			positive	http://classic.ona.io/api/v1/files/28096772?filename=hikamara/attachments/685090_first_test_result_fts_qfat/1658243189047.jpg			yes	yes	yes	positive	http://classic.ona.io/api/v1/files/28097028?filename=hikamara/attachments/685091_confirmatory_result_form_fts_qfat/1658243229144.jpg			positive	http://classic.ona.io/api/v1/files/28097029?filename=hikamara/attachments/685091_confirmatory_result_form_fts_qfat/1658243240992.jpg
Consent_adult	yes	SLQFAT0693	33	female	Since_birth		yes																two_or_more	no					206	data	1	Bombali	negative				negative				yes	yes
Consent_adult	yes	SLQFAT0694	22	female	Since_birth		yes																two_or_more	no					207	data	1	Bombali	negative				negative				yes	yes
Consent_adult	yes	SLQFAT0695	19	female	Since_birth		yes																two_or_more	no					208	data	1	Bombali	negative				negative				yes	yes
Consent_adult	yes	SLQFAT0696	21	female	Since_birth		yes																two_or_more	no					209	data	1	Bombali	negative				negative				yes	yes
Consent_adult	yes	SLQFAT0697	37	female	1-10_years		yes																two_or_more	no					210	data	1	Bombali	negative				negative				yes	yes
Consent_adult	yes	SLQFAT0698	52	female	Since_birth		yes																two_or_more	no					211	data	1	Bombali	negative				negative				yes	yes
Consent_children	yes	SLQFAT0699	12	male	Since_birth		yes																two_or_more	no					356	data	4	Bombali	negative				negative				yes	yes
Consent_adult	yes	SLQFAT0700	63	male	Since_birth		yes																two_or_more	no					259	data	4	Bombali	negative				negative				yes	yes
Consent_adult	yes	SLQFAT0701	45	male	Since_birth		yes																two_or_more	yes	1_6_months				260	data	4	Bombali	negative				negative				yes	yes
Consent_adult	yes	SLQFAT0702	69	female	less_than_one_year	3	yes																two_or_more	no					261	data	4	Bombali	negative				negative				yes	yes
Consent_adult	yes	SLQFAT0703	78	male	Since_birth		yes																two_or_more	no					262	data	4	Bombali	negative				negative				yes	yes
Consent_adult	yes	SLQFAT0704	37	male	Since_birth		yes																two_or_more	no					263	data	4	Bombali	negative				negative				yes	yes
Consent_adult	yes	SLQFAT0705	50	female	Since_birth		yes																two_or_more	no					264	data	4	Bombali	negative				positive	http://classic.ona.io/api/v1/files/28069612?filename=hikamara/attachments/685090_first_test_result_fts_qfat/1658139430123.jpg			yes	yes	yes	negative				positive	http://classic.ona.io/api/v1/files/28067850?filename=hikamara/attachments/685091_confirmatory_result_form_fts_qfat/1658140582180.jpg
Consent_adult	yes	SLQFAT0706	52	male	Since_birth		yes																two_or_more	yes	1_6_months				265	data	4	Bombali	negative				negative				no	No
Consent_adult	yes	SLQFAT0707	42	male	More_than_20_years		yes																two_or_more	no					267	data	4	Bombali	positive	http://classic.ona.io/api/v1/files/28069886?filename=hikamara/attachments/685090_first_test_result_fts_qfat/1658140158926.jpg			positive	http://classic.ona.io/api/v1/files/28069887?filename=hikamara/attachments/685090_first_test_result_fts_qfat/1658140332757.jpg			yes	yes	yes	positive	http://classic.ona.io/api/v1/files/28069634?filename=hikamara/attachments/685091_confirmatory_result_form_fts_qfat/1658141450322.jpg			positive	http://classic.ona.io/api/v1/files/28069635?filename=hikamara/attachments/685091_confirmatory_result_form_fts_qfat/1658141474981.jpg
Consent_adult	yes	SLQFAT0708	52	male	Since_birth		yes																two_or_more	no					266	data	4	Bombali	negative				negative				yes	yes
Consent_adult	yes	SLQFAT0709	41	male	Since_birth		yes																two_or_more	no					268	data	4	Bombali	negative				negative				yes	yes
Consent_adult	yes	SLQFAT0710	65	male	1-10_years		yes																two_or_more	yes	1_week				357	data	5	Bombali	negative				positive	http://classic.ona.io/api/v1/files/28069979?filename=hikamara/attachments/685090_first_test_result_fts_qfat/1658141825407.jpg			yes	yes	yes	negative				positive	http://classic.ona.io/api/v1/files/28069719?filename=hikamara/attachments/685091_confirmatory_result_form_fts_qfat/1658144980309.jpg
Consent_adult	yes	SLQFAT0711	60	male	Since_birth		yes																two_or_more	yes	1_week				269	data	4	Bombali	negative				negative				yes	yes
Consent_adult	yes	SLQFAT0712	78	female	Since_birth		yes																two_or_more	no					358	data	5	Bombali	negative				negative				yes	yes
Consent_adult	yes	SLQFAT0713	78	male	Since_birth		yes																two_or_more	no					271	data	4	Bombali	negative				negative				yes	yes
Consent_adult	yes	SLQFAT0714	61	male	1-10_years		yes																two_or_more	yes	1_6_months				270	data	4	Bombali	negative				negative				yes	yes
Consent_adult	yes	SLQFAT0715	54	male	Since_birth		yes																two_or_more	no					272	data	4	Bombali	negative				negative				yes	yes
Consent_adult	yes	SLQFAT0716	47	male	Since_birth		yes																two_or_more	no					359	data	5	Bombali	negative				negative				yes	yes
Consent_adult	yes	SLQFAT0717	51	female	Since_birth		yes																two_or_more	no					273	data	4	Bombali	negative				negative				yes	yes
Consent_adult	yes	SLQFAT0718	37	female	Since_birth		yes																two_or_more	no					274	data	4	Bombali	negative				negative				yes	yes
Consent_adult	yes	SLQFAT0719	63	male	Since_birth		yes																two_or_more	yes	1_4_weeks				275	data	4	Bombali	negative				negative				yes	yes
Consent_adult	yes	SLQFAT0720	37	male	Since_birth		yes																two_or_more	yes	1_6_months				276	data	4	Bombali	negative				negative				yes	yes
Consent_adult	yes	SLQFAT0721	32	male	1-10_years		yes																two_or_more	yes	1_week				277	data	4	Bombali	negative				negative				yes	yes
Consent_adult	yes	SLQFAT0722	31	female	Since_birth		yes																two_or_more	yes	1_4_weeks				278	data	4	Bombali	negative				negative				yes	yes
Consent_adult	yes	SLQFAT0723	30	female	Since_birth		yes																two_or_more	yes	1_6_months				279	data	4	Bombali	negative				negative				yes	yes
Consent_adult	yes	SLQFAT0724	49	female	Since_birth		yes																two_or_more	yes	1_week				280	data	4	Bombali	negative				negative				yes	yes
Consent_adult	yes	SLQFAT0725	32	male	More_than_20_years		yes																two_or_more	yes	1_4_weeks				281	data	4	Bombali	negative				negative				yes	yes
Consent_adult	yes	SLQFAT0726	18	male	Since_birth		yes																two_or_more	no					282	data	4	Bombali	negative				negative				yes	yes
Consent_adult	yes	SLQFAT0727	30	female	Since_birth		yes																two_or_more	no					283	data	4	Bombali	negative				negative				yes	yes
Consent_adult	yes	SLQFAT0728	23	female	1-10_years		yes																two_or_more	yes	1_week				284	data	4	Bombali	positive	http://classic.ona.io/api/v1/files/28069997?filename=hikamara/attachments/685090_first_test_result_fts_qfat/1658144818831.jpg			positive	http://classic.ona.io/api/v1/files/28069998?filename=hikamara/attachments/685090_first_test_result_fts_qfat/1658144845140.jpg			yes	yes	yes	positive	http://classic.ona.io/api/v1/files/28069871?filename=hikamara/attachments/685091_confirmatory_result_form_fts_qfat/1658145471097.jpg			positive	http://classic.ona.io/api/v1/files/28069872?filename=hikamara/attachments/685091_confirmatory_result_form_fts_qfat/1658145483229.jpg
Consent_adult	yes	SLQFAT0729	25	male	Since_birth		yes																two_or_more	yes	1_week				285	data	4	Bombali	negative				negative				yes	yes
Consent_adult	yes	SLQFAT0730	25	female	Since_birth		yes																two_or_more	yes	1_4_weeks				286	data	4	Bombali	negative				negative				yes	yes
Consent_adult	yes	SLQFAT0731	32	female	Since_birth		yes																two_or_more	yes	1_4_weeks				287	data	4	Bombali	negative				negative				yes	yes
Consent_adult	yes	SLQFAT0732	31	female	Since_birth		yes																two_or_more	no					288	data	4	Bombali	negative				negative				yes	yes
Consent_adult	yes	SLQFAT0733	28	female	Since_birth		yes																two_or_more	yes	1_week				289	data	4	Bombali	negative				negative				yes	yes
Consent_adult	yes	SLQFAT0734	23	female	1-10_years		yes																two_or_more	yes	1_4_weeks				290	data	4	Bombali	negative				negative				yes	yes
Consent_adult	yes	SLQFAT0735	21	male	Since_birth		yes																two_or_more	yes	1_6_months				291	data	4	Bombali	positive	http://classic.ona.io/api/v1/files/28070001?filename=hikamara/attachments/685090_first_test_result_fts_qfat/1658145822357.jpg			positive	http://classic.ona.io/api/v1/files/28070000?filename=hikamara/attachments/685090_first_test_result_fts_qfat/1658145838033.jpg			yes	yes	yes	positive	http://classic.ona.io/api/v1/files/28070008?filename=hikamara/attachments/685091_confirmatory_result_form_fts_qfat/1658146741020.jpg			positive	http://classic.ona.io/api/v1/files/28070010?filename=hikamara/attachments/685091_confirmatory_result_form_fts_qfat/1658146802650.jpg
Consent_adult	yes	SLQFAT0736	25	female	Since_birth		yes																two_or_more	yes	1_4_weeks				292	data	4	Bombali	negative				negative				yes	yes
Consent_adult	yes	SLQFAT0737	27	male	Since_birth		yes																two_or_more	no					293	data	4	Bombali	negative				negative				yes	yes
Consent_adult	yes	SLQFAT0738	33	female	Since_birth		yes																two_or_more	no					294	data	4	Bombali	negative				negative				yes	yes
Consent_adult	yes	SLQFAT0739	30	female	Since_birth		yes																two_or_more	no					295	data	4	Bombali	negative				negative				yes	yes
Consent_adult	yes	SLQFAT0740	26	female	Since_birth		yes																two_or_more	no					296	data	4	Bombali	negative				negative				yes	yes
Consent_adult	yes	SLQFAT0741	40	female	Since_birth		yes																two_or_more	no					297	data	4	Bombali	negative				negative				yes	yes
Consent_adult	yes	SLQFAT0742	16	female	Since_birth		yes																two_or_more	no					298	data	4	Bombali	negative				negative				yes	yes
Consent_adult	yes	SLQFAT0743	16	male	Since_birth		yes																two_or_more	no					299	data	4	Bombali	negative				negative				yes	yes
Consent_adult	yes	SLQFAT0744	17	female	Since_birth		yes																two_or_more	no					300	data	4	Bombali	negative				negative				yes	yes
Consent_adult	yes	SLQFAT0745	20	female	Since_birth		yes																two_or_more	no					301	data	4	Bombali	negative				negative				yes	yes
Consent_adult	yes	SLQFAT0746	22	male	1-10_years		yes																once	no					302	data	4	Bombali	negative				negative				yes	yes
Consent_adult	yes	SLQFAT0747	42	male	Since_birth		yes																two_or_more	no					303	data	4	Bombali	negative				negative				yes	yes
Consent_adult	yes	SLQFAT0748	52	female	Since_birth		yes																two_or_more	no					305	data	4	Bombali	negative				negative				yes	yes
Consent_adult	yes	SLQFAT0749	17	male	Since_birth		yes																two_or_more	no					304	data	4	Bombali	negative				negative				yes	yes
Consent_adult	yes	SLQFAT0750	43	female	Since_birth		yes																two_or_more	no					306	data	4	Bombali	negative				negative				yes	yes
Consent_adult	yes	SLQFAT0751	16	female	Since_birth		yes																two_or_more	no					307	data	4	Bombali	negative				negative				yes	yes
Consent_adult	yes	SLQFAT0752	25	female	Since_birth		yes																once	no					308	data	4	Bombali	negative				negative				yes	yes
Consent_adult	yes	SLQFAT0753	36	male	Since_birth		yes																two_or_more	yes	1_4_weeks				309	data	4	Bombali	negative				negative				yes	yes
Consent_adult	yes	SLQFAT0754	18	female	Since_birth		yes																two_or_more						310	data	4	Bombali	negative				negative				yes	yes
Consent_adult	yes	SLQFAT0755	23	female	Since_birth		yes																two_or_more	no					311	data	4	Bombali	negative				negative				yes	yes
Consent_adult	yes	SLQFAT0756	60	male	Since_birth		yes																two_or_more	no					312	data	4	Bombali	negative				negative				yes	yes
Consent_adult	yes	SLQFAT0757	22	male	Since_birth		yes																two_or_more	yes	1_6_months				314	data	4	Bombali	negative				negative				yes	yes
Consent_adult	yes	SLQFAT0758	42	female	Since_birth		yes																two_or_more	yes	1_week				313	data	4	Bombali	negative				negative				yes	yes
Consent_adult	yes	SLQFAT0759	14	female	Since_birth		yes																two_or_more	no					315	data	4	Bombali	negative				negative				yes	yes
Consent_adult	yes	SLQFAT0760	22	female	Since_birth		yes																two_or_more	no					316	data	4	Bombali	negative				negative				yes	yes
Consent_children	yes	SLQFAT0761	17	female	Since_birth		yes																two_or_more	no					317	data	4	Bombali	negative				negative				yes	yes
Consent_children	yes	SLQFAT0762	15	female	Since_birth		yes																two_or_more	no					318	data	4	Bombali	negative				negative				yes	yes
Consent_children	yes	SLQFAT0763	11	female	Since_birth		yes																once	no					319	data	4	Bombali	negative				negative				yes	yes
Consent_children	yes	SLQFAT0764	6	female	Since_birth		yes																once	no					320	data	4	Bombali	negative				negative				yes	yes
Consent_children	yes	SLQFAT0765	10	male	Since_birth		yes																once	no					321	data	4	Bombali	negative				negative				yes	yes
Consent_children	yes	SLQFAT0766	11	male	Since_birth		yes																two_or_more	no					322	data	4	Bombali	negative				negative				yes	yes
Consent_children	yes	SLQFAT0767	12	male	Since_birth		yes																two_or_more	no					323	data	4	Bombali	negative				negative				yes	yes
Consent_children	yes	SLQFAT0768	11	male	Since_birth		yes																once	no					324	data	4	Bombali	negative				negative				yes	yes
Consent_adult	yes	SLQFAT0769	69	female	Since_birth		no	i_was_too_far_away_absent	FALSE	FALSE	FALSE	FALSE	FALSE	TRUE	FALSE	FALSE	FALSE	FALSE	FALSE	FALSE	FALSE		never	yes	1_6_months				325	data	4	Bombali	negative				negative				yes	yes
Consent_children	yes	SLQFAT0770	10	female	Since_birth		yes																once	no					326	data	4	Bombali	negative				negative				yes	yes
Consent_children	yes	SLQFAT0771	10	male	Since_birth		yes																once	no					327	data	4	Bombali	negative				negative				yes	yes
Consent_children	yes	SLQFAT0772	7	female	Since_birth		yes																once	no					328	data	4	Bombali	negative				negative				yes	yes
Consent_children	yes	SLQFAT0773	14	female	Since_birth		yes																two_or_more	no					329	data	4	Bombali	negative				negative				yes	yes
Consent_children	yes	SLQFAT0774	12	male	1-10_years		yes																two_or_more	no					330	data	4	Bombali	negative				negative				yes	yes
Consent_children	yes	SLQFAT0775	12	female	Since_birth		yes																two_or_more	no					331	data	4	Bombali	negative				negative				yes	yes
Consent_adult	yes	SLQFAT0776	63	male	Since_birth		yes																two_or_more	no					332	data	4	Bombali	negative				negative				yes	yes
Consent_children	yes	SLQFAT0777	10	male	Since_birth		yes																two_or_more	no					333	data	4	Bombali	negative				negative				yes	yes
Consent_children	yes	SLQFAT0778	11	female	Since_birth		yes																two_or_more	no					334	data	4	Bombali	negative				negative				yes	yes
Consent_children	yes	SLQFAT0779	10	female	Since_birth		yes																once	yes	1_4_weeks				335	data	4	Bombali	negative				negative				yes	yes
Consent_children	yes	SLQFAT0780	10	female	Since_birth		yes																two_or_more	no					336	data	4	Bombali	negative				negative				yes	yes
Consent_children	yes	SLQFAT0781	5	male	Since_birth		yes																once	no					337	data	4	Bombali	negative				negative				yes	yes
Consent_children	yes	SLQFAT0782	11	male	Since_birth		yes																two_or_more	no					338	data	4	Bombali	negative				negative				yes	yes
Consent_children	yes	SLQFAT0783	7	male	Since_birth		yes																once	no					339	data	4	Bombali	negative				negative				yes	yes
Consent_children	yes	SLQFAT0784	13	male	Since_birth		yes																two_or_more	no					340	data	4	Bombali	negative				negative				yes	yes
Consent_children	yes	SLQFAT0785	8	female	1-10_years		yes																once	no					341	data	4	Bombali	negative				negative				yes	yes
Consent_children	yes	SLQFAT0786	8	male	Since_birth		yes																once	no					342	data	4	Bombali	negative				negative				yes	yes
Consent_children	yes	SLQFAT0787	9	female	less_than_one_year	3	no	i_was_too_far_away_absent	FALSE	FALSE	FALSE	FALSE	FALSE	TRUE	FALSE	FALSE	FALSE	FALSE	FALSE	FALSE	FALSE		once	no					343	data	4	Bombali	negative				negative				yes	yes
Consent_children	yes	SLQFAT0788	14	female	Since_birth		yes																two_or_more	no					344	data	4	Bombali	negative				negative				yes	yes
Consent_children	yes	SLQFAT0789	12	male	1-10_years		yes																two_or_more	no					345	data	4	Bombali	negative				negative				yes	yes
Consent_adult	yes	SLQFAT0790	43	male	Since_birth		yes																two_or_more	yes	more_than_6_months				346	data	4	Bombali	negative				negative				yes	yes
Consent_children	yes	SLQFAT0791	9	male	Since_birth		yes																once	no					347	data	4	Bombali	negative				negative				yes	yes
Consent_children	yes	SLQFAT0792	13	male	Since_birth		yes																two_or_more	no					348	data	4	Bombali	negative				negative				yes	yes
Consent_children	yes	SLQFAT0793	7	female	Since_birth		yes																once	no					355	data	4	Bombali	negative				negative				yes	yes
Consent_children	yes	SLQFAT0794	16	female	Since_birth		yes																two_or_more	no					349	data	4	Bombali	negative				negative				yes	yes
Consent_children	yes	SLQFAT0795	11	female	Since_birth		yes																two_or_more	no					350	data	4	Bombali	negative				negative				yes	yes
Consent_children	yes	SLQFAT0796	15	male	Since_birth		yes																two_or_more	no					351	data	4	Bombali	negative				negative				yes	yes
Consent_children	yes	SLQFAT0797	11	female	Since_birth		yes																two_or_more	no					352	data	4	Bombali	negative				negative				yes	yes
Consent_children	yes	SLQFAT0798	9	female	Since_birth		yes																two_or_more	no					353	data	4	Bombali	negative				negative				yes	yes
Consent_children	yes	SLQFAT0799	14	male	Since_birth		yes																two_or_more	no					354	data	4	Bombali	negative				negative				yes	yes
Consent_adult	yes	SLQFAT0800	45	male	More_than_20_years		yes																two_or_more	yes	1_week				1	data	1	Bombali	negative				negative				yes	yes
Consent_adult	yes	SLQFAT0801	48	male	More_than_20_years		yes																two_or_more	no					2	data	1	Bombali	negative				negative				yes	yes
Consent_adult	yes	SLQFAT0802	59	male	More_than_20_years		yes																two_or_more	no					3	data	1	Bombali	negative				negative				yes	yes
Consent_adult	yes	SLQFAT0803	52	male	Since_birth		yes																two_or_more	no					4	data	1	Bombali	positive	http://classic.ona.io/api/v1/files/28066564?filename=hikamara/attachments/685090_first_test_result_fts_qfat/1658134858785.jpg			positive	http://classic.ona.io/api/v1/files/28066565?filename=hikamara/attachments/685090_first_test_result_fts_qfat/1658134905261.jpg			yes	yes	yes	positive	http://classic.ona.io/api/v1/files/28066662?filename=hikamara/attachments/685091_confirmatory_result_form_fts_qfat/1658136373313.jpg			invalid
Consent_adult	yes	SLQFAT0804	64	female	1-10_years		yes																two_or_more	no					5	data	1	Bombali	negative				negative				yes	yes
Consent_adult	yes	SLQFAT0805	67	female	Since_birth		yes																two_or_more	no					6	data	1	Bombali	negative				negative				yes	yes
Consent_adult	no	SLQFAT0806	37	male	Since_birth		yes																once	no					7	data	1	Bombali	negative				negative				No	No
Consent_adult	yes	SLQFAT0807	51	female	1-10_years		yes																two_or_more	yes	1_week				8	data	1	Bombali	negative				negative				yes	yes
Consent_adult	yes	SLQFAT0808	62	male	Since_birth		yes																two_or_more	no					9	data	1	Bombali	negative				negative				yes	yes
Consent_adult	yes	SLQFAT0809	69	female	Since_birth		yes																never	no					10	data	1	Bombali	negative				negative				yes	yes
Consent_adult	yes	SLQFAT0810	69	female	Since_birth		yes																two_or_more	no					11	data	1	Bombali	negative				negative				yes	yes
Consent_adult	yes	SLQFAT0811	72	female	More_than_20_years		yes																two_or_more	no					12	data	1	Bombali	negative				negative				yes	yes
Consent_adult	yes	SLQFAT0812	45	male	More_than_20_years		yes																two_or_more	no					13	data	1	Bombali	negative				negative				yes	yes
Consent_adult	yes	SLQFAT0813	64	male	More_than_20_years		yes																two_or_more	no					14	data	1	Bombali	positive	http://classic.ona.io/api/v1/files/28066909?filename=hikamara/attachments/685090_first_test_result_fts_qfat/1658138050152.jpg			positive	http://classic.ona.io/api/v1/files/28066910?filename=hikamara/attachments/685090_first_test_result_fts_qfat/1658138080034.jpg			yes	yes	yes	positive	http://classic.ona.io/api/v1/files/28067123?filename=hikamara/attachments/685091_confirmatory_result_form_fts_qfat/1658138376149.jpg			positive	http://classic.ona.io/api/v1/files/28067124?filename=hikamara/attachments/685091_confirmatory_result_form_fts_qfat/1658138428365.jpg
Consent_adult	yes	SLQFAT0814	74	female	Since_birth		yes																two_or_more	no					15	data	1	Bombali	negative				negative				yes	yes
Consent_adult	yes	SLQFAT0815	55	female	Since_birth		yes																two_or_more	no					16	data	1	Bombali	negative				negative				no	No
Consent_adult	yes	SLQFAT0816	63	male	Since_birth		yes																two_or_more	no					17	data	1	Bombali	negative				negative				yes	yes
Consent_adult	yes	SLQFAT0817	48	male	Since_birth		yes																two_or_more	no					18	data	1	Bombali	negative				negative				yes	yes
Consent_adult	yes	SLQFAT0818	61	female	Since_birth		yes																two_or_more	no					19	data	1	Bombali	negative				negative				yes	yes
Consent_adult	yes	SLQFAT0819	48	male	More_than_20_years		yes																two_or_more	no					20	data	1	Bombali	negative				negative				yes	yes
Consent_adult	yes	SLQFAT0820	66	female	Since_birth		yes																two_or_more	no					21	data	1	Bombali	negative				negative				yes	yes
Consent_adult	yes	SLQFAT0821	71	female	Since_birth		yes																two_or_more	no					22	data	1	Bombali	negative				negative				yes	yes
Consent_adult	yes	SLQFAT0822	29	female	Since_birth		yes																two_or_more	no					23	data	1	Bombali	negative				negative				yes	yes
Consent_adult	yes	SLQFAT0823	67	male	Since_birth		yes																two_or_more	no					24	data	1	Bombali	negative				negative				yes	yes
Consent_adult	yes	SLQFAT0824	68	male	1-10_years		yes																two_or_more	yes	1_week				25	data	1	Bombali	negative				negative				yes	yes
Consent_adult	yes	SLQFAT0825	56	female	Since_birth		yes																once	yes	1_4_weeks				26	data	1	Bombali	negative				negative				yes	yes
Consent_adult	yes	SLQFAT0826	37	female	Since_birth		yes																two_or_more	no					27	data	1	Bombali	negative				negative				yes	yes
Consent_adult	yes	SLQFAT0827	32	female	1-10_years		yes																two_or_more	no					28	data	1	Bombali	negative				negative				yes	yes
Consent_adult	yes	SLQFAT0828	31	female	Since_birth		yes																two_or_more	no					29	data	1	Bombali	negative				negative				yes	yes
Consent_adult	yes	SLQFAT0829	49	female	More_than_20_years		yes																two_or_more	no					30	data	1	Bombali	negative				negative				yes	yes
Consent_adult	yes	SLQFAT0830	38	female	1-10_years		yes																two_or_more	no					31	data	1	Bombali	negative				negative				yes	yes
Consent_adult	yes	SLQFAT0831	33	female	Since_birth		yes																two_or_more	no					32	data	1	Bombali	negative				negative				yes	yes
Consent_adult	yes	SLQFAT0832	27	female	1-10_years		yes																two_or_more	no					33	data	1	Bombali	negative				negative				yes	yes
Consent_adult	yes	SLQFAT0833	58	male	Since_birth		yes																two_or_more	no					34	data	1	Bombali	negative				negative				yes	yes
Consent_adult	yes	SLQFAT0834	63	female	Since_birth		yes																two_or_more	no					35	data	1	Bombali	negative				negative				yes	yes
Consent_adult	yes	SLQFAT0835	37	female	More_than_20_years		yes																once	no					36	data	1	Bombali	negative				negative				yes	yes
Consent_adult	yes	SLQFAT0836	62	female	Since_birth		yes																two_or_more	no					37	data	1	Bombali	negative				negative				yes	yes
Consent_adult	yes	SLQFAT0837	34	female	1-10_years		yes																two_or_more	yes	1_week				38	data	1	Bombali	negative				negative				yes	yes
Consent_adult	yes	SLQFAT0838	71	female	Since_birth		yes																two_or_more	no					39	data	1	Bombali	negative				negative				yes	yes
Consent_adult	yes	SLQFAT0839	76	female	Since_birth		yes																two_or_more	no					40	data	1	Bombali	negative				negative				yes	yes
Consent_adult	yes	SLQFAT0840	28	female	Since_birth		yes																two_or_more	no					41	data	1	Bombali	negative				negative				yes	yes
Consent_adult	yes	SLQFAT0841	82	female	Since_birth		yes																two_or_more	no					42	data	1	Bombali	negative				negative				yes	yes
Consent_adult	yes	SLQFAT0842	81	female	Since_birth		yes																two_or_more	no					43	data	1	Bombali	negative				positive	http://classic.ona.io/api/v1/files/28069973?filename=hikamara/attachments/685090_first_test_result_fts_qfat/1658146657102.jpg			yes	yes	yes	negative				negative
Consent_adult	yes	SLQFAT0843	79	female	Since_birth		yes																two_or_more	no					44	data	1	Bombali	negative				positive	http://classic.ona.io/api/v1/files/28069972?filename=hikamara/attachments/685090_first_test_result_fts_qfat/1658146208865.jpg			yes	yes	yes	negative				positive	http://classic.ona.io/api/v1/files/28069603?filename=hikamara/attachments/685091_confirmatory_result_form_fts_qfat/1658147842738.jpg
Consent_adult	yes	SLQFAT0844	39	male	1-10_years		yes																once	no					45	data	1	Bombali	negative				negative				yes	yes
Consent_adult	yes	SLQFAT0845	84	female	Since_birth		yes																two_or_more	no					46	data	1	Bombali	positive	http://classic.ona.io/api/v1/files/28070012?filename=hikamara/attachments/685090_first_test_result_fts_qfat/1658146880632.jpg			positive	http://classic.ona.io/api/v1/files/28070013?filename=hikamara/attachments/685090_first_test_result_fts_qfat/1658146893767.jpg			yes	yes	yes	positive	http://classic.ona.io/api/v1/files/28070073?filename=hikamara/attachments/685091_confirmatory_result_form_fts_qfat/1658147987759.jpg			positive	http://classic.ona.io/api/v1/files/28070074?filename=hikamara/attachments/685091_confirmatory_result_form_fts_qfat/1658148008374.jpg
Consent_adult	yes	SLQFAT0846	27	female	Since_birth		yes																two_or_more	no					47	data	1	Bombali	negative				negative				yes	yes
Consent_adult	yes	SLQFAT0847	40	male	Since_birth		yes																once	no					48	data	1	Bombali	negative				negative				yes	yes
Consent_adult	yes	SLQFAT0848	79	female	Since_birth		yes																two_or_more	no					49	data	1	Bombali	negative				negative				yes	yes
Consent_adult	yes	SLQFAT0849	58	female	Since_birth		yes																two_or_more	no					50	data	1	Bombali	negative				negative				yes	yes
Consent_adult	yes	SLQFAT0850	83	female	Since_birth		yes																two_or_more	no					51	data	1	Bombali	negative				negative				yes	yes
Consent_adult	yes	SLQFAT0851	31	female	Since_birth		yes																two_or_more	no					52	data	1	Bombali	negative				negative				yes	yes
Consent_adult	yes	SLQFAT0852	77	female	Since_birth		yes																two_or_more	yes	1_week				53	data	1	Bombali	negative				negative				yes	yes
Consent_adult	yes	SLQFAT0853	37	female	Since_birth		yes																two_or_more	no					54	data	1	Bombali	negative				negative				yes	yes
Consent_adult	yes	SLQFAT0854	78	female	1-10_years		yes																two_or_more	no					55	data	1	Bombali	negative				negative				yes	yes
Consent_adult	yes	SLQFAT0855	37	male	less_than_one_year	5	no	other__specify	FALSE	FALSE	FALSE	FALSE	FALSE	FALSE	FALSE	FALSE	FALSE	FALSE	FALSE	FALSE	TRUE	I lived in Freetown at the time of MDA	never	yes	more_than_6_months				56	data	1	Bombali	negative				negative				yes	yes
Consent_adult	yes	SLQFAT0856	38	female	Since_birth		yes																once	no					57	data	1	Bombali	negative				negative				yes	yes
Consent_adult	yes	SLQFAT0857	43	female	1-10_years		yes																once	no					58	data	1	Bombali	negative				negative				yes	yes
Consent_adult	yes	SLQFAT0858	51	female	More_than_20_years		yes																two_or_more	no					59	data	1	Bombali	negative				negative				yes	yes
Consent_adult	no	SLQFAT0859	47	female	1-10_years		yes																two_or_more	no					60	data	1	Bombali	negative				negative				yes	yes
Consent_adult	no	SLQFAT0860	51	female	1-10_years		yes																two_or_more	no					61	data	1	Bombali	negative				negative				No	No
Consent_adult	yes	SLQFAT0861	44	female	Since_birth		yes																two_or_more	no					62	data	1	Bombali	positive	http://classic.ona.io/api/v1/files/28070080?filename=hikamara/attachments/685090_first_test_result_fts_qfat/1658151449133.jpg			positive	http://classic.ona.io/api/v1/files/28070081?filename=hikamara/attachments/685090_first_test_result_fts_qfat/1658151625790.jpg			yes	yes	yes	positive	http://classic.ona.io/api/v1/files/28094459?filename=hikamara/attachments/685091_confirmatory_result_form_fts_qfat/1658152362099.jpg			positive	http://classic.ona.io/api/v1/files/28094460?filename=hikamara/attachments/685091_confirmatory_result_form_fts_qfat/1658152374279.jpg
Consent_adult	yes	SLQFAT0862	81	female	Since_birth		yes																two_or_more	no					63	data	1	Bombali	negative				negative				yes	yes
Consent_adult	yes	SLQFAT0863	50	female	Since_birth		yes																two_or_more	no					64	data	1	Bombali	negative				negative				yes	yes
Consent_adult	yes	SLQFAT0864	30	male	Since_birth		yes																once	no					65	data	1	Bombali	negative				negative				yes	yes
Consent_adult	yes	SLQFAT0865	72	female	Since_birth		yes																two_or_more	no					66	data	1	Bombali	negative				negative				yes	yes
Consent_adult	yes	SLQFAT0866	55	female	More_than_20_years		yes																two_or_more	no					67	data	1	Bombali	negative				negative				yes	yes
Consent_adult	yes	SLQFAT0867	59	female	Since_birth		yes																two_or_more	no					68	data	1	Bombali	negative				negative				yes	yes
Consent_adult	yes	SLQFAT0868	41	female	Since_birth		yes																two_or_more	no					69	data	1	Bombali	negative				negative				yes	yes
Consent_adult	yes	SLQFAT0869	71	female	Since_birth		yes																two_or_more	no					70	data	1	Bombali	negative				negative				yes	yes
Consent_adult	yes	SLQFAT0870	35	male	Since_birth		yes																two_or_more	no					71	data	1	Bombali	negative				negative				yes	yes
Consent_adult	yes	SLQFAT0871	37	male	More_than_20_years		yes																two_or_more	no					72	data	1	Bombali	negative				negative				yes	yes
Consent_adult	no	SLQFAT0872	22	male	less_than_one_year	6	yes																two_or_more	yes	1_4_weeks				73	data	1	Bombali	negative				negative				No	No
Consent_adult	yes	SLQFAT0873	66	female	Since_birth		yes																two_or_more	no					74	data	1	Bombali	negative				negative				yes	yes
Consent_children	yes	SLQFAT0874	12	male	Since_birth		yes																two_or_more	no					75	data	1	Bombali	negative				negative				yes	yes
Consent_adult	yes	SLQFAT0875	33	female	Since_birth		yes																two_or_more	no					76	data	1	Bombali	negative				negative				yes	yes
Consent_children	yes	SLQFAT0876	15	male	Since_birth		yes																two_or_more	no					77	data	1	Bombali	negative				negative				yes	yes
Consent_children	yes	SLQFAT0877	15	male	Since_birth		yes																two_or_more	no					78	data	1	Bombali	negative				negative				yes	yes
Consent_children	yes	SLQFAT0878	15	female	Since_birth		yes																two_or_more	no					79	data	1	Bombali	negative				negative				yes	yes
Consent_adult	yes	SLQFAT0879	22	female	Since_birth		yes																two_or_more	no					80	data	1	Bombali	negative				negative				yes	yes
Consent_adult	yes	SLQFAT0880	81	female	1-10_years		yes																two_or_more	no					81	data	1	Bombali	positive	http://classic.ona.io/api/v1/files/28223668?filename=hikamara/attachments/685090_first_test_result_fts_qfat/1658729342697.jpg			positive	http://classic.ona.io/api/v1/files/28223669?filename=hikamara/attachments/685090_first_test_result_fts_qfat/1658729354419.jpg			yes	yes	yes	positive	http://classic.ona.io/api/v1/files/28223673?filename=hikamara/attachments/685091_confirmatory_result_form_fts_qfat/1658729401660.jpg			positive	http://classic.ona.io/api/v1/files/28223675?filename=hikamara/attachments/685091_confirmatory_result_form_fts_qfat/1658729423227.jpg
Consent_adult	yes	SLQFAT0881	81	female	Since_birth		yes																two_or_more	no					82	data	1	Bombali	negative				negative				yes	yes
Consent_children	yes	SLQFAT0882	11	male	Since_birth		yes																two_or_more	no					83	data	1	Bombali	negative				negative				yes	yes
Consent_children	yes	SLQFAT0883	12	female	Since_birth		yes																two_or_more	no					84	data	1	Bombali	negative				negative				yes	yes
Consent_children	yes	SLQFAT0884	7	female	Since_birth		yes																once	no					85	data	1	Bombali	negative				negative				yes	yes
Consent_children	yes	SLQFAT0885	10	female	Since_birth		yes																two_or_more	no					86	data	1	Bombali	negative				negative				yes	yes
Consent_children	yes	SLQFAT0886	13	male	Since_birth		yes																two_or_more	no					87	data	1	Bombali	negative				negative				yes	yes
Consent_children	yes	SLQFAT0887	9	female	Since_birth		yes																once	no					88	data	1	Bombali	negative				negative				yes	yes
Consent_adult	yes	SLQFAT0888	57	female	1-10_years		yes																two_or_more	no					89	data	1	Bombali	negative				negative				yes	yes
Consent_children	yes	SLQFAT0889	10	male	Since_birth		yes																once	no					90	data	1	Bombali	negative				negative				yes	yes
Consent_children	yes	SLQFAT0890	6	female	Since_birth		yes																once	no					91	data	1	Bombali	negative				negative				yes	yes
Consent_children	yes	SLQFAT0891	8	male	Since_birth		yes																once	no					92	data	1	Bombali	negative				negative				yes	yes
Consent_children	yes	SLQFAT0892	6	female	1-10_years		yes																two_or_more	no					93	data	1	Bombali	negative				negative				yes	yes
Consent_children	yes	SLQFAT0893	8	male	1-10_years		yes																two_or_more	no					94	data	1	Bombali	negative				negative				yes	yes
Consent_children	yes	SLQFAT0894	9	male	Since_birth		yes																two_or_more	no					95	data	1	Bombali	negative				negative				yes	yes
Consent_adult	yes	SLQFAT0895	34	male	Since_birth		yes																two_or_more	no					96	data	1	Bombali	negative				negative				yes	yes
Consent_children	yes	SLQFAT0896	9	male	Since_birth		yes																two_or_more	no					97	data	1	Bombali	negative				negative				yes	yes
Consent_children	yes	SLQFAT0897	7	female	Since_birth		yes																once	no					98	data	1	Bombali	negative				negative				yes	yes
Consent_adult	yes	SLQFAT0898	66	female	Since_birth		yes																two_or_more	no					99	data	1	Bombali	negative				negative				yes	yes
Consent_children	yes	SLQFAT0899	13	male	Since_birth		yes																two_or_more	no					100	data	1	Bombali	negative				negative				yes	yes
Consent_adult	yes	SLQFAT0900	11	male	Since_birth		yes																two_or_more	no					101	data	1	Bombali	negative				negative				yes	yes
Consent_adult	yes	SLQFAT0901	28	female	Since_birth		yes																two_or_more	yes	1_week				102	data	1	Bombali	negative				negative				yes	yes
Consent_children	yes	SLQFAT0902	11	female	Since_birth		yes																two_or_more	no					103	data	1	Bombali	negative				negative				yes	yes
Consent_children	yes	SLQFAT0903	7	male	Since_birth		yes																once	no					104	data	1	Bombali	negative				negative				yes	yes
Consent_children	yes	SLQFAT0904	7	male	Since_birth		yes																once	no					105	data	1	Bombali	negative				negative				yes	yes
Consent_children	yes	SLQFAT0905	12	female	Since_birth		yes																two_or_more	no					106	data	1	Bombali	negative				negative				yes	yes
Consent_children	yes	SLQFAT0906	13	male	Since_birth		yes																two_or_more	no					107	data	1	Bombali	negative				negative				yes	yes
Consent_children	yes	SLQFAT0907	13	male	Since_birth		yes																two_or_more	no					108	data	1	Bombali	negative				negative				yes	yes
Consent_children	yes	SLQFAT0908	10	male	Since_birth		yes																two_or_more	no					109	data	1	Bombali	negative				negative				yes	yes
Consent_children	yes	SLQFAT0909	8	male	Since_birth		yes																once	no					110	data	1	Bombali	negative				negative				yes	yes
Consent_adult	yes	SLQFAT0910	28	male	Since_birth		yes																two_or_more	no					111	data	1	Bombali	negative				negative				yes	yes
Consent_adult	yes	SLQFAT0911	41	male	Since_birth		yes																two_or_more	no					112	data	1	Bombali	negative				negative				yes	yes
Consent_adult	yes	SLQFAT0912	42	male	Since_birth		yes																two_or_more	no					113	data	1	Bombali	negative				negative				yes	yes
Consent_adult	yes	SLQFAT0913	28	female	1-10_years		no	i_was_too_far_away_absent	FALSE	FALSE	FALSE	FALSE	FALSE	TRUE	FALSE	FALSE	FALSE	FALSE	FALSE	FALSE	FALSE		two_or_more	yes	more_than_6_months				114	data	1	Bombali	negative				negative				yes	yes
Consent_adult	yes	SLQFAT0914	37	female	1-10_years		yes																two_or_more	no					115	data	1	Bombali	negative				negative				yes	yes
Consent_adult	yes	SLQFAT0915	35	male	Since_birth		yes																two_or_more	no					116	data	1	Bombali	negative				negative				yes	yes
Consent_children	yes	SLQFAT0916	8	female	Since_birth		yes																once	no					117	data	1	Bombali	negative				negative				yes	yes
Consent_adult	yes	SLQFAT0917	31	female	Since_birth		no	ineligible__pregnant__breastfe	FALSE	FALSE	FALSE	FALSE	TRUE	FALSE	FALSE	FALSE	FALSE	FALSE	FALSE	FALSE	FALSE		two_or_more	no					118	data	1	Bombali	negative				negative				yes	yes
Consent_children	yes	SLQFAT0918	8	male	Since_birth		yes																once	no					119	data	1	Bombali	negative				negative				yes	yes
Consent_children	no	SLQFAT0919	7	male	1-10_years		yes																once	no					120	data	1	Bombali	negative				negative				yes	yes
Consent_children	yes	SLQFAT0920	10	female	1-10_years		yes																two_or_more	no					121	data	1	Bombali	negative				negative				yes	yes
Consent_adult	no	SLQFAT0921	29	male	Since_birth		yes																two_or_more	no					122	data	1	Bombali	negative				negative				yes	yes
Consent_children	yes	SLQFAT0922	7	male	Since_birth		yes																once	no					123	data	1	Bombali	negative				negative				yes	yes
Consent_children	yes	SLQFAT0923	6	male	Since_birth		yes																once	no					124	data	1	Bombali	negative				negative				yes	yes
Consent_adult	yes	SLQFAT0924	61	female	Since_birth		yes																two_or_more	no					125	data	1	Bombali	negative				positive	http://classic.ona.io/api/v1/files/28093951?filename=hikamara/attachments/685090_first_test_result_fts_qfat/1658223306790.jpg			yes	yes	yes	positive	http://classic.ona.io/api/v1/files/28094331?filename=hikamara/attachments/685091_confirmatory_result_form_fts_qfat/1658224295689.jpg			positive	http://classic.ona.io/api/v1/files/28094332?filename=hikamara/attachments/685091_confirmatory_result_form_fts_qfat/1658224468648.jpg
Consent_children	yes	SLQFAT0925	11	female	Since_birth		yes																two_or_more	no					126	data	1	Bombali	negative				negative				yes	yes
Consent_children	yes	SLQFAT0926	10	female	Since_birth		yes																once	no					127	data	1	Bombali	negative				negative				yes	yes
Consent_adult	yes	SLQFAT0927	31	male	1-10_years		yes																two_or_more	no					128	data	1	Bombali	negative				positive	http://classic.ona.io/api/v1/files/28094017?filename=hikamara/attachments/685090_first_test_result_fts_qfat/1658224148289.jpg			yes	yes	yes	positive	http://classic.ona.io/api/v1/files/28181893?filename=hikamara/attachments/685091_confirmatory_result_form_fts_qfat/1658395512596.jpg			positive	http://classic.ona.io/api/v1/files/28181894?filename=hikamara/attachments/685091_confirmatory_result_form_fts_qfat/1658395536021.jpg
Consent_children	yes	SLQFAT0928	12	male	Since_birth		yes																two_or_more	no					129	data	1	Bombali	negative				negative				yes	yes
Consent_children	yes	SLQFAT0929	15	male	Since_birth		yes																two_or_more	no					130	data	1	Bombali	negative				negative				yes	yes
Consent_adult	yes	SLQFAT0930	37	male	Since_birth		yes																two_or_more	no					131	data	1	Bombali	negative				negative				yes	yes
Consent_adult	yes	SLQFAT0931	29	female	Since_birth		yes																two_or_more	no					132	data	1	Bombali	negative				negative				yes	yes
Consent_children	yes	SLQFAT0932	10	male	Since_birth		yes																once	no					133	data	1	Bombali	negative				negative				yes	yes
Consent_children	yes	SLQFAT0933	10	male	Since_birth		yes																two_or_more	no					134	data	1	Bombali	negative				negative				yes	yes
Consent_adult	yes	SLQFAT0934	19	female	Since_birth		yes																two_or_more	no					135	data	1	Bombali	negative				negative				yes	yes
Consent_children	yes	SLQFAT0935	10	male	Since_birth		yes																two_or_more	no					136	data	1	Bombali	negative				negative				yes	yes
Consent_children	yes	SLQFAT0936	8	male	Since_birth		yes																once	no					137	data	1	Bombali	negative				negative				yes	yes
Consent_children	yes	SLQFAT0937	10	female	Since_birth		yes																two_or_more	no					138	data	1	Bombali	negative				negative				yes	yes
Consent_adult	yes	SLQFAT0938	40	female	Since_birth		yes																two_or_more	no					139	data	1	Bombali	negative				negative				yes	yes
Consent_children	yes	SLQFAT0939	12	female	Since_birth		yes																two_or_more	no					140	data	1	Bombali	negative				negative				yes	yes
Consent_children	yes	SLQFAT0940	13	female	Since_birth		no	unaware_of_mda	TRUE	FALSE	FALSE	FALSE	FALSE	FALSE	FALSE	FALSE	FALSE	FALSE	FALSE	FALSE	FALSE		once	no					141	data	1	Bombali	negative				negative				yes	yes
Consent_children	yes	SLQFAT0941	14	male	Since_birth		yes																two_or_more	no					142	data	1	Bombali	negative				negative				yes	yes
Consent_children	yes	SLQFAT0942	11	male	Since_birth		yes																once	no					143	data	1	Bombali	negative				negative				yes	yes
Consent_adult	yes	SLQFAT0943	35	male	Since_birth		yes																two_or_more	no					144	data	1	Bombali	negative				negative				yes	yes
Consent_adult	yes	SLQFAT0944	28	male	Since_birth		yes																two_or_more	no					145	data	1	Bombali	negative				negative				yes	yes
Consent_adult	yes	SLQFAT0945	34	female	Since_birth		yes																two_or_more	no					146	data	1	Bombali	negative				negative				yes	yes
Consent_adult	yes	SLQFAT0946	81	female	Since_birth		yes																two_or_more	no					147	data	1	Bombali	negative				negative				yes	yes
Consent_adult	yes	SLQFAT0947	48	female	Since_birth		no	i_was_too_far_away_absent	FALSE	FALSE	FALSE	FALSE	FALSE	TRUE	FALSE	FALSE	FALSE	FALSE	FALSE	FALSE	FALSE		two_or_more	yes	1_6_months				148	data	1	Bombali	negative				negative				yes	yes
Consent_adult	yes	SLQFAT0948	90	male	Since_birth		yes																two_or_more	no					149	data	1	Bombali	negative				negative				yes	yes
Consent_adult	yes	SLQFAT0949	28	female	Since_birth		yes																two_or_more	no					150	data	1	Bombali	negative				negative				yes	yes
Consent_adult	yes	SLQFAT0950	25	female	Since_birth		yes																two_or_more	no					151	data	1	Bombali	negative				negative				yes	yes
Consent_adult	yes	SLQFAT0951	34	male	Since_birth		yes																two_or_more	no					152	data	1	Bombali	negative				negative				yes	yes
Consent_adult	yes	SLQFAT0952	20	female	less_than_one_year	1	yes																once	yes	1_week				153	data	1	Bombali	negative				negative				yes	yes
Consent_children	yes	SLQFAT0953	5	male	Since_birth		yes																once	no					154	data	1	Bombali	negative				negative				yes	yes
Consent_children	yes	SLQFAT0954	7	female	Since_birth		yes																once	no					155	data	1	Bombali	negative				negative				yes	yes
Consent_children	yes	SLQFAT0955	8	female	Since_birth		yes																once	no					156	data	1	Bombali	negative				negative				yes	yes
Consent_children	yes	SLQFAT0956	9	female	Since_birth		yes																once	no					157	data	1	Bombali	negative				negative				yes	yes
Consent_children	yes	SLQFAT0957	7	female	Since_birth		no																once	no					158	data	1	Bombali	negative				negative				yes	yes
Consent_children	yes	SLQFAT0958	7	female	Since_birth		yes																once	no					159	data	1	Bombali	negative				negative				yes	yes
Consent_children	no	SLQFAT0959	7	female	Since_birth		yes																two_or_more	no					160	data	1	Bombali	negative				negative				No	No
Consent_children	yes	SLQFAT0960	7	male	Since_birth		yes																two_or_more	no					161	data	1	Bombali	negative				negative				yes	yes
Consent_children	yes	SLQFAT0961	6	female	Since_birth		yes																once	no					162	data	1	Bombali	negative				negative				yes	yes
Consent_children	yes	SLQFAT0962	8	female	Since_birth		yes																once	no					163	data	1	Bombali	negative				negative				yes	yes
Consent_children	yes	SLQFAT0963	8	female	Since_birth		yes																once	no					164	data	1	Bombali	negative				negative				yes	yes
[truncated: 9 more columns]
